# Supplementary material for: Arytenoid cartilage movements are hypokinetic in Parkinson’s disease: A quantitative dynamic computerised tomographic study
Source: PLoS One. 2017 Nov 3;12(11):e0186611. doi: 10.1371/journal.pone.0186611 (PMC5669420; doi:10.1371/journal.pone.0186611)
Supplement: S2 File — Scores from 54 subjects including those in this study (25 with PD and 29 normal controls). NUMBER: subject ID. R1: the primary rater in this study (DP) and R2 is a second expert rater. DDK: diadochokinesis, BREATHY: breathiness, STRAIN: strained quality, ROUGH: roughness, LoudnessVar: loudness variability. (CSV) [file pone.0186611.s002.csv]

NUMBER	R1-DDK	R2-DDK	R1-BREATHY	R2-BREATHY	R1-STRAIN	R2-STRAIN	R1-ROUGH	R2-ROUGH	R1-LoudnessVar	R2-LoudnessVar
59	1	1	2	2	0	0	0	0	1	1
55	0	1	0	0	2	2	2	2	0	0
15	0	0	0	0	0	0	1	2	0	0
7	2	2	2	2	1	2	3	3	2	2
33	0	0	0	0	0	0	0	0	0	0
37	0	0	0	1	0	0	0	0	0	0
48	1	1	2	2	0	0	2	2	NA	NA
36	1	1	2	2	0	0	0	0	0	0
7	2	2	2	2	1	2	3	3	2	1
8	0	0	1	1	0	0	0	0	0	0
22	1	1	2	2	1	2	2	2	1	1
35	0	0	0	0	0	0	0	0	0	0
21	1	1	2	2	1	1	2	2	2	2
23	1	1	1	1	0	0	0	0	1	1
6	0	0	0	0	0	0	0	0	0	0
25	1	1	1	1	0	0	0	0	1	1
29	0	0	0	1	0	0	0	NA	0	0
27	1	1	3	3	1	1	1	1	1	2
18	1	1	2	2	1	1	2	2	1	1
24	1	1	2	2	1	1	0	0	1	1
2	0	1	1	1	0	0	1	1	0	0
12	0	0	0	0	0	0	1	1	0	0
47	0	0	0	0	0	0	1	1	0	0
44	NA	NA	0	0	0	0	0	0	0	0
14	0	0	0	0	0	0	0	0	0	0
39	0	0	0	1	0	0	0	0	0	0
9	0	0	0	2	2	2	0	0	0	0
58	0	0	0	0	0	0	0	0	0	0
1	2	3	2	2	0	0	2	2	2	1
4	0	0	1	1	0	1	1	1	0	0
20	1	1	2	2	0	0	1	1	1	1
53	0	0	0	0	1	1	2	2	0	0
43	NA	NA	0	0	0	0	2	2	NA	NA
38	0	0	2	2	0	0	0	0	1	1
2	0	1	1	1	0	0	1	1	0	0
3	1	2	2	2	0	0	1	1	1	1
50	1	1	2	2	0	0	0	0	1	1
51	0	0	0	0	0	0	0	0	0	0
42	0	0	0	1	0	0	0	0	0	0
19	1	1	3	2	0	0	1	1	2	2
17	2	2	2	2	1	1	2	2	2	2
11	1	1	2	2	0	0	2	2	2	1
56	0	0	0	0	0	0	1	1	0	0
13	1	1	2	2	0	0	2	2	1	1
16	2	2	1	1	0	0	1	1	2	2
26	0	0	2	2	1	1	1	1	0	0
60	0	0	2	2	0	0	0	0	0	0
5	0	0	1	1	1	1	2	2	1	1
61	0	1	2	2	0	0	0	0	0	0
34	0	0	0	0	0	0	0	0	0	0
28	0	0	0	1	0	0	0	0	0	0
52	1	1	2	2	0	0	0	0	0	1
40	0	0	0	1	0	0	0	0	0	0
57	0	0	0	0	2	2	0	0	0	0
