# Supplementary material for: Arytenoid cartilage movements are hypokinetic in Parkinson’s disease: A quantitative dynamic computerised tomographic study
Source: PLoS One. 2017 Nov 3;12(11):e0186611. doi: 10.1371/journal.pone.0186611 (PMC5669420; doi:10.1371/journal.pone.0186611)
Supplement: S4 File — NUMBER: subject ID, Duration: duration of disease in months, AGE: age of subject in years, UPDRS: UPDRS Part III score, CONDITION: PD = Parkinson’s disease, CON = control, SEX: M = male, F = female, TimePoint, Raw_measure, AUC: area under curve, icd: inter–cornu distance, Scaled_measure: AUC/icd. (CSV) [file pone.0186611.s004.csv]

	NUMBER	Duration	AGE	UPDRS	CONDITION	SEX	TimePoint	Raw_measure	AUC	icd	Scaled_measure
1	1	45	73	19	PD	M	T1	0.7116	0.0123328604	34.9206440533	0.020377631
2	4	0	67	0	CON	F	T1	0.1559	0.0072202959	30.5254389315	0.0051072157
3	5	39	73	16	PD	M	T1	0.0893	0.002308055	30.8	0.0028993506
4	6	0	65	0	CON	F	T1	0	0.0008416971	34.866813437	0
5	7	41	76	12	PD	M	T1	0.2421	0.0047730117	37.1355994147	0.0065193508
6	8	0	65	0	CON	F	T1	0.0826	0.0020019542	37.7388824229	0.0021887241
7	12	0	73	0	CON	F	T1	0.2401	0.0022073849	34.1031249707	0.0070404105
8	13	103	68	27	PD	M	T1	0.6222	0.0080929283	40.5584173984	0.0153408353
9	14	54	78	11	PD	F	T1	0.188	0.0041153442	33.677193812	0.0055824129
10	15	0	79	0	CON	M	T1	0.229	0.0028959943	34.1924203015	0.0066973908
11	18	51	59	25	PD	M	T1	0.0877	0.0032855314	46.014644795	0.001905915
12	19	83	61	12	PD	M	T1	0.1365	0.0029327621	43.0814011737	0.0031684206
13	22	48	69	6	PD	M	T1	0.1772	0.003146335	35.2839100583	0.0050221191
14	23	48	74	11	PD	F	T1	0.3215	0.0018534982	42.5045203831	0.0075639014
15	26	64	78	15	PD	F	T1	0.0358	0.0018239411	42.2791243472	0.0008467536
16	27	103	63	21	PD	M	T1	0.28	0.0060812173	39.0262042441	0.0071746665
17	28	0	57	0	CON	F	T1	0.3094	0.0034911151	35.4243584192	0.0087341031
18	29	0	67	0	CON	F	T1	0.2191	0.0042145056	36.0846	0.0060718423
19	33	0	74	0	CON	M	T1	0.0663	0.0015764159	38.0333522638	0.0017432068
20	34	0	81	0	CON	M	T1	0.2181	0.0010347813	36.132398653	0.006036134
21	35	0	86	0	CON	M	T1	0.5044	0.0152259334	40.6030340461	0.012422717
22	36	82	75	19	PD	M	T1	0.1648	0.0036869492	40.6285055808	0.0040562654
23	37	0	70	0	CON	F	T1	0.1835	0.0038791994	36.6782443725	0.0050029657
24	39	0	81	0	CON	M	T1	0.6173	0.0033053558	45.9202385643	0.0134428744
25	43	0	70	0	CON	M	T1	0.3285	0.0103769663	41.2981969837	0.0079543424
26	44	0	61	0	CON	F	T1	0	0.0048603822	29.2529580092	0
27	50	32	64	8	PD	M	T1	0.1456	0.0026089074	40.1734273922	0.0036242862
28	51	0	66	0	CON	M	T1	0.3705	0.0141071738	32.0313498672	0.0115667932
29	53	0	71	0	CON	M	T1	0.737	0.0078952681	38.4288869087	0.0191782812
30	55	0	65	0	CON	M	T1	0.2907	0.0117788831	34.7215841943	0.0083723138
31	57	0	72	0	CON	M	T1	0.4462	0.0040394774	36.851976912	0.0121078986
32	59	32	82	23	PD	F	T1	0.5141	0.0065157531	32.982405192	0.0155870985
33	60	0	75	0	CON	M	T1	0.8313	0.0116917564	31.2114238992	0.0266344785
34	61	25	62	16	PD	F	T1	0.6088	0.0091343798	38.7903134487	0.0156946399
35	1	45	73	19	PD	M	T2	0.8262	0.0123328604	34.9206440533	0.0236593574
36	4	0	67	0	CON	F	T2	0.0372	0.0072202959	30.5254389315	0.0012186557
37	5	39	73	16	PD	M	T2	0.0493	0.002308055	30.8	0.0016006494
38	6	0	65	0	CON	F	T2	0.0408	0.0008416971	34.866813437	0.0011701672
39	7	41	76	12	PD	M	T2	0.1116	0.0047730117	37.1355994147	0.0030052026
40	8	0	65	0	CON	F	T2	0.0389	0.0020019542	37.7388824229	0.0010307671
41	12	0	73	0	CON	F	T2	0.2969	0.0022073849	34.1031249707	0.008705947
42	13	103	68	27	PD	M	T2	0.9604	0.0080929283	40.5584173984	0.0236794249
43	14	54	78	11	PD	F	T2	0.2023	0.0041153442	33.677193812	0.0060070326
44	15	0	79	0	CON	M	T2	0.2504	0.0028959943	34.1924203015	0.0073232605
45	18	51	59	25	PD	M	T2	0.1711	0.0032855314	46.014644795	0.0037183814
46	19	83	61	12	PD	M	T2	0.221	0.0029327621	43.0814011737	0.0051298239
47	22	48	69	6	PD	M	T2	0.1605	0.003146335	35.2839100583	0.0045488156
48	23	48	74	11	PD	F	T2	0.1951	0.0018534982	42.5045203831	0.0045901
49	26	64	78	15	PD	F	T2	0.1595	0.0018239411	42.2791243472	0.0037725474
50	27	103	63	21	PD	M	T2	0.1295	0.0060812173	39.0262042441	0.0033182833
51	28	0	57	0	CON	F	T2	0.2993	0.0034911151	35.4243584192	0.0084489886
52	29	0	67	0	CON	F	T2	0.0821	0.0042145056	36.0846	0.0022752088
53	33	0	74	0	CON	M	T2	0.0223	0.0015764159	38.0333522638	0.0005863275
54	34	0	81	0	CON	M	T2	0.0856	0.0010347813	36.132398653	0.002369065
55	35	0	86	0	CON	M	T2	0.4867	0.0152259334	40.6030340461	0.011986789
56	36	82	75	19	PD	M	T2	0.1695	0.0036869492	40.6285055808	0.0041719477
57	37	0	70	0	CON	F	T2	0.0883	0.0038791994	36.6782443725	0.0024074217
58	39	0	81	0	CON	M	T2	0.3196	0.0033053558	45.9202385643	0.0069598942
59	43	0	70	0	CON	M	T2	0.0548	0.0103769663	41.2981969837	0.0013269344
60	44	0	61	0	CON	F	T2	0.0689	0.0048603822	29.2529580092	0.0023553174
61	50	32	64	8	PD	M	T2	0.1763	0.0026089074	40.1734273922	0.004388473
62	51	0	66	0	CON	M	T2	0.4716	0.0141071738	32.0313498672	0.014723076
63	53	0	71	0	CON	M	T2	0.4477	0.0078952681	38.4288869087	0.0116500902
64	55	0	65	0	CON	M	T2	1	0.0117788831	34.7215841943	0.0288005292
65	57	0	72	0	CON	M	T2	0.0848	0.0040394774	36.851976912	0.0023010977
66	59	32	82	23	PD	F	T2	0.7191	0.0065157531	32.982405192	0.0218025337
67	60	0	75	0	CON	M	T2	0.8442	0.0116917564	31.2114238992	0.0270477887
68	61	25	62	16	PD	F	T2	0.9724	0.0091343798	38.7903134487	0.025068114
69	1	45	73	19	PD	M	T3	0.8504	0.0123328604	34.9206440533	0.0243523573
70	4	0	67	0	CON	F	T3	0.2962	0.0072202959	30.5254389315	0.0097033822
71	5	39	73	16	PD	M	T3	0.1126	0.002308055	30.8	0.0036558442
72	6	0	65	0	CON	F	T3	0.0863	0.0008416971	34.866813437	0.002475133
73	7	41	76	12	PD	M	T3	0.1011	0.0047730117	37.1355994147	0.002722455
74	8	0	65	0	CON	F	T3	0	0.0020019542	37.7388824229	0
75	12	0	73	0	CON	F	T3	0.1435	0.0022073849	34.1031249707	0.0042078255
76	13	103	68	27	PD	M	T3	0.6194	0.0080929283	40.5584173984	0.015271799
77	14	54	78	11	PD	F	T3	0.1638	0.0041153442	33.677193812	0.0048638257
78	15	0	79	0	CON	M	T3	0.0782	0.0028959943	34.1924203015	0.0022870566
79	18	51	59	25	PD	M	T3	0.0782	0.0032855314	46.014644795	0.001699459
80	19	83	61	12	PD	M	T3	0.2885	0.0029327621	43.0814011737	0.0066966253
81	22	48	69	6	PD	M	T3	0.1827	0.003146335	35.2839100583	0.0051779976
82	23	48	74	11	PD	F	T3	0.1125	0.0018534982	42.5045203831	0.0026467773
83	26	64	78	15	PD	F	T3	0.1505	0.0018239411	42.2791243472	0.0035596764
84	27	103	63	21	PD	M	T3	0.3071	0.0060812173	39.0262042441	0.0078690717
85	28	0	57	0	CON	F	T3	0.1888	0.0034911151	35.4243584192	0.005329666
86	29	0	67	0	CON	F	T3	0.1849	0.0042145056	36.0846	0.0051240695
87	33	0	74	0	CON	M	T3	0.0133	0.0015764159	38.0333522638	0.0003496931
88	34	0	81	0	CON	M	T3	0.0407	0.0010347813	36.132398653	0.0011264129
89	35	0	86	0	CON	M	T3	0.958	0.0152259334	40.6030340461	0.0235942959
90	36	82	75	19	PD	M	T3	0.1061	0.0036869492	40.6285055808	0.002611467
91	37	0	70	0	CON	F	T3	0.0163	0.0038791994	36.6782443725	0.0004444051
92	39	0	81	0	CON	M	T3	0.2763	0.0033053558	45.9202385643	0.0060169548
93	43	0	70	0	CON	M	T3	0.0238	0.0103769663	41.2981969837	0.0005762963
94	44	0	61	0	CON	F	T3	0.1333	0.0048603822	29.2529580092	0.0045568041
95	50	32	64	8	PD	M	T3	0.6996	0.0026089074	40.1734273922	0.0174144962
96	51	0	66	0	CON	M	T3	0.1679	0.0141071738	32.0313498672	0.0052417398
97	53	0	71	0	CON	M	T3	0.0614	0.0078952681	38.4288869087	0.0015977564
98	55	0	65	0	CON	M	T3	0.9806	0.0117788831	34.7215841943	0.0282417989
99	57	0	72	0	CON	M	T3	0.1156	0.0040394774	36.851976912	0.0031368738
100	59	32	82	23	PD	F	T3	0.3057	0.0065157531	32.982405192	0.0092685781
101	60	0	75	0	CON	M	T3	0.2412	0.0116917564	31.2114238992	0.0077279396
102	61	25	62	16	PD	F	T3	0.6966	0.0091343798	38.7903134487	0.0179580915
103	1	45	73	19	PD	M	T4	0.9306	0.0123328604	34.9206440533	0.026648993
104	4	0	67	0	CON	F	T4	0.3176	0.0072202959	30.5254389315	0.0104044368
105	5	39	73	16	PD	M	T4	0.1699	0.002308055	30.8	0.0055162338
106	6	0	65	0	CON	F	T4	0.0948	0.0008416971	34.866813437	0.0027189178
107	7	41	76	12	PD	M	T4	0.0664	0.0047730117	37.1355994147	0.0017880417
108	8	0	65	0	CON	F	T4	0.0476	0.0020019542	37.7388824229	0.0012612986
109	12	0	73	0	CON	F	T4	0.0894	0.0022073849	34.1031249707	0.0026214606
110	13	103	68	27	PD	M	T4	0.4367	0.0080929283	40.5584173984	0.0107671854
111	14	54	78	11	PD	F	T4	0.1209	0.0041153442	33.677193812	0.0035899666
112	15	0	79	0	CON	M	T4	0.1774	0.0028959943	34.1924203015	0.0051882844
113	18	51	59	25	PD	M	T4	0.1823	0.0032855314	46.014644795	0.0039617822
114	19	83	61	12	PD	M	T4	0.1281	0.0029327621	43.0814011737	0.0029734409
115	22	48	69	6	PD	M	T4	0.1701	0.003146335	35.2839100583	0.0048208943
116	23	48	74	11	PD	F	T4	0.1511	0.0018534982	42.5045203831	0.003554916
117	26	64	78	15	PD	F	T4	0.1308	0.0018239411	42.2791243472	0.0030937254
118	27	103	63	21	PD	M	T4	0.3037	0.0060812173	39.0262042441	0.0077819508
119	28	0	57	0	CON	F	T4	0.244	0.0034911151	35.4243584192	0.0068879159
120	29	0	67	0	CON	F	T4	0.2444	0.0042145056	36.0846	0.0067729724
121	33	0	74	0	CON	M	T4	0.0981	0.0015764159	38.0333522638	0.0025793151
122	34	0	81	0	CON	M	T4	0	0.0010347813	36.132398653	0
123	35	0	86	0	CON	M	T4	0.9115	0.0152259334	40.6030340461	0.0224490613
124	36	82	75	19	PD	M	T4	0.1834	0.0036869492	40.6285055808	0.004514072
125	37	0	70	0	CON	F	T4	0.1672	0.0038791994	36.6782443725	0.0045585606
126	39	0	81	0	CON	M	T4	0.1617	0.0033053558	45.9202385643	0.0035213232
127	43	0	70	0	CON	M	T4	0	0.0103769663	41.2981969837	0
128	44	0	61	0	CON	F	T4	0.2426	0.0048603822	29.2529580092	0.0082931784
129	50	32	64	8	PD	M	T4	0.2064	0.0026089074	40.1734273922	0.0051377244
130	51	0	66	0	CON	M	T4	0.6269	0.0141071738	32.0313498672	0.0195714512
131	53	0	71	0	CON	M	T4	0.1217	0.0078952681	38.4288869087	0.0031668885
132	55	0	65	0	CON	M	T4	0.7334	0.0117788831	34.7215841943	0.0211223081
133	57	0	72	0	CON	M	T4	0.1572	0.0040394774	36.851976912	0.0042657142
134	59	32	82	23	PD	F	T4	0.1405	0.0065157531	32.982405192	0.004259847
135	60	0	75	0	CON	M	T4	0.137	0.0116917564	31.2114238992	0.0043894185
136	61	25	62	16	PD	F	T4	0.5242	0.0091343798	38.7903134487	0.013513683
137	1	45	73	19	PD	M	T5	0.9564	0.0123328604	34.9206440533	0.027387811
138	4	0	67	0	CON	F	T5	0.2426	0.0072202959	30.5254389315	0.0079474697
139	5	39	73	16	PD	M	T5	0.1552	0.002308055	30.8	0.005038961
140	6	0	65	0	CON	F	T5	0.0891	0.0008416971	34.866813437	0.0025554386
141	7	41	76	12	PD	M	T5	0.084	0.0047730117	37.1355994147	0.0022619805
142	8	0	65	0	CON	F	T5	0.1506	0.0020019542	37.7388824229	0.0039905792
143	12	0	73	0	CON	F	T5	0.1047	0.0022073849	34.1031249707	0.0030700999
144	13	103	68	27	PD	M	T5	0.1331	0.0080929283	40.5584173984	0.0032816862
145	14	54	78	11	PD	F	T5	0.1244	0.0041153442	33.677193812	0.0036938945
146	15	0	79	0	CON	M	T5	0.1398	0.0028959943	34.1924203015	0.0040886255
147	18	51	59	25	PD	M	T5	0.3783	0.0032855314	46.014644795	0.0082212957
148	19	83	61	12	PD	M	T5	0.1921	0.0029327621	43.0814011737	0.0044590007
149	22	48	69	6	PD	M	T5	0.1413	0.003146335	35.2839100583	0.0040046582
150	23	48	74	11	PD	F	T5	0.0922	0.0018534982	42.5045203831	0.002169181
151	26	64	78	15	PD	F	T5	0.1505	0.0018239411	42.2791243472	0.0035596764
152	27	103	63	21	PD	M	T5	0.4095	0.0060812173	39.0262042441	0.0104929497
153	28	0	57	0	CON	F	T5	0.2155	0.0034911151	35.4243584192	0.0060833847
154	29	0	67	0	CON	F	T5	0.211	0.0042145056	36.0846	0.0058473698
155	33	0	74	0	CON	M	T5	0.0976	0.0015764159	38.0333522638	0.0025661687
156	34	0	81	0	CON	M	T5	0.0359	0.0010347813	36.132398653	0.0009935681
157	35	0	86	0	CON	M	T5	0.9226	0.0152259334	40.6030340461	0.0227224399
158	36	82	75	19	PD	M	T5	0.1987	0.0036869492	40.6285055808	0.0048906549
159	37	0	70	0	CON	F	T5	0.1951	0.0038791994	36.6782443725	0.0053192295
160	39	0	81	0	CON	M	T5	0.0976	0.0033053558	45.9202385643	0.0021254245
161	43	0	70	0	CON	M	T5	0.0309	0.0103769663	41.2981969837	0.0007482167
162	44	0	61	0	CON	F	T5	0.2153	0.0048603822	29.2529580092	0.0073599395
163	50	32	64	8	PD	M	T5	0.102	0.0026089074	40.1734273922	0.0025389917
164	51	0	66	0	CON	M	T5	0.9424	0.0141071738	32.0313498672	0.0294211766
165	53	0	71	0	CON	M	T5	0.2989	0.0078952681	38.4288869087	0.0077780031
166	55	0	65	0	CON	M	T5	0.3993	0.0117788831	34.7215841943	0.0115000513
167	57	0	72	0	CON	M	T5	0.1836	0.0040394774	36.851976912	0.0049820936
168	59	32	82	23	PD	F	T5	0.0908	0.0065157531	32.982405192	0.002752983
169	60	0	75	0	CON	M	T5	0.2159	0.0116917564	31.2114238992	0.006917339
170	61	25	62	16	PD	F	T5	0.1386	0.0091343798	38.7903134487	0.003573057
171	1	45	73	19	PD	M	T6	0.9657	0.0123328604	34.9206440533	0.0276541291
172	4	0	67	0	CON	F	T6	0.3152	0.0072202959	30.5254389315	0.0103258138
173	5	39	73	16	PD	M	T6	0.0926	0.002308055	30.8	0.0030064935
174	6	0	65	0	CON	F	T6	0	0.0008416971	34.866813437	0
175	7	41	76	12	PD	M	T6	0.0723	0.0047730117	37.1355994147	0.0019469189
176	8	0	65	0	CON	F	T6	0.2284	0.0020019542	37.7388824229	0.0060521135
177	12	0	73	0	CON	F	T6	0.0442	0.0022073849	34.1031249707	0.0012960689
178	13	103	68	27	PD	M	T6	0.1399	0.0080929283	40.5584173984	0.0034493456
179	14	54	78	11	PD	F	T6	0.2256	0.0041153442	33.677193812	0.0066988954
180	15	0	79	0	CON	M	T6	0.096	0.0028959943	34.1924203015	0.0028076398
181	18	51	59	25	PD	M	T6	0.2726	0.0032855314	46.014644795	0.0059242009
182	19	83	61	12	PD	M	T6	0.3286	0.0029327621	43.0814011737	0.0076274214
183	22	48	69	6	PD	M	T6	0.1721	0.003146335	35.2839100583	0.0048775773
184	23	48	74	11	PD	F	T6	0.1597	0.0018534982	42.5045203831	0.0037572474
185	26	64	78	15	PD	F	T6	0.0511	0.0018239411	42.2791243472	0.0012086343
186	27	103	63	21	PD	M	T6	0.5763	0.0060812173	39.0262042441	0.0147670011
187	28	0	57	0	CON	F	T6	0.1022	0.0034911151	35.4243584192	0.0028850205
188	29	0	67	0	CON	F	T6	0.0803	0.0042145056	36.0846	0.002225326
189	33	0	74	0	CON	M	T6	0.1066	0.0015764159	38.0333522638	0.0028028032
190	34	0	81	0	CON	M	T6	0.0559	0.0010347813	36.132398653	0.001547088
191	35	0	86	0	CON	M	T6	0.7124	0.0152259334	40.6030340461	0.0175454869
192	36	82	75	19	PD	M	T6	0.1495	0.0036869492	40.6285055808	0.0036796825
193	37	0	70	0	CON	F	T6	0.3078	0.0038791994	36.6782443725	0.0083918957
194	39	0	81	0	CON	M	T6	0.102	0.0033053558	45.9202385643	0.0022212428
195	43	0	70	0	CON	M	T6	0	0.0103769663	41.2981969837	0
196	44	0	61	0	CON	F	T6	0.1377	0.0048603822	29.2529580092	0.0047072163
197	50	32	64	8	PD	M	T6	0.0571	0.0026089074	40.1734273922	0.0014213375
198	51	0	66	0	CON	M	T6	0.4698	0.0141071738	32.0313498672	0.0146668811
199	53	0	71	0	CON	M	T6	0.2699	0.0078952681	38.4288869087	0.0070233624
200	55	0	65	0	CON	M	T6	0.1573	0.0117788831	34.7215841943	0.0045303232
201	57	0	72	0	CON	M	T6	0.011	0.0040394774	36.851976912	0.0002984914
202	59	32	82	23	PD	F	T6	0.0824	0.0065157531	32.982405192	0.0024983017
203	60	0	75	0	CON	M	T6	0.2431	0.0116917564	31.2114238992	0.0077888148
204	61	25	62	16	PD	F	T6	0.1514	0.0091343798	38.7903134487	0.0039030363
205	1	45	73	19	PD	M	T7	1	0.0123328604	34.9206440533	0.0286363561
206	4	0	67	0	CON	F	T7	0.25	0.0072202959	30.5254389315	0.0081898904
207	5	39	73	16	PD	M	T7	0.0893	0.002308055	30.8	0.0028993506
208	6	0	65	0	CON	F	T7	0.0379	0.0008416971	34.866813437	0.0010869935
209	7	41	76	12	PD	M	T7	0.3043	0.0047730117	37.1355994147	0.0081942935
210	8	0	65	0	CON	F	T7	0.0807	0.0020019542	37.7388824229	0.0021383781
211	12	0	73	0	CON	F	T7	0.0289	0.0022073849	34.1031249707	0.0008474297
212	13	103	68	27	PD	M	T7	0.1788	0.0080929283	40.5584173984	0.004408456
213	14	54	78	11	PD	F	T7	0.4082	0.0041153442	33.677193812	0.0121209624
214	15	0	79	0	CON	M	T7	0.0689	0.0028959943	34.1924203015	0.0020150665
215	18	51	59	25	PD	M	T7	0.1187	0.0032855314	46.014644795	0.0025796135
216	19	83	61	12	PD	M	T7	0.1063	0.0029327621	43.0814011737	0.0024674221
217	22	48	69	6	PD	M	T7	0.0772	0.003146335	35.2839100583	0.0021879661
218	23	48	74	11	PD	F	T7	0.0986	0.0018534982	42.5045203831	0.0023197533
219	26	64	78	15	PD	F	T7	0.1004	0.0018239411	42.2791243472	0.0023746944
220	27	103	63	21	PD	M	T7	0.5139	0.0060812173	39.0262042441	0.0131680754
221	28	0	57	0	CON	F	T7	0.1335	0.0034911151	35.4243584192	0.0037685933
222	29	0	67	0	CON	F	T7	0.1993	0.0042145056	36.0846	0.0055231318
223	33	0	74	0	CON	M	T7	0.0286	0.0015764159	38.0333522638	0.0007519716
224	34	0	81	0	CON	M	T7	0.0248	0.0010347813	36.132398653	0.0006863646
225	35	0	86	0	CON	M	T7	0.8119	0.0152259334	40.6030340461	0.0199960426
226	36	82	75	19	PD	M	T7	0.1987	0.0036869492	40.6285055808	0.0048906549
227	37	0	70	0	CON	F	T7	0.2718	0.0038791994	36.6782443725	0.0074103874
228	39	0	81	0	CON	M	T7	0.2478	0.0033053558	45.9202385643	0.0053963134
229	43	0	70	0	CON	M	T7	0	0.0103769663	41.2981969837	0
230	44	0	61	0	CON	F	T7	0.2339	0.0048603822	29.2529580092	0.0079957726
231	50	32	64	8	PD	M	T7	0.0154	0.0026089074	40.1734273922	0.000383338
232	51	0	66	0	CON	M	T7	0.546	0.0141071738	32.0313498672	0.0170458005
233	53	0	71	0	CON	M	T7	0.1204	0.0078952681	38.4288869087	0.0031330598
234	55	0	65	0	CON	M	T7	0.3878	0.0117788831	34.7215841943	0.0111688452
235	57	0	72	0	CON	M	T7	0.011	0.0040394774	36.851976912	0.0002984914
236	59	32	82	23	PD	F	T7	0.0754	0.0065157531	32.982405192	0.0022860674
237	60	0	75	0	CON	M	T7	0.2502	0.0116917564	31.2114238992	0.0080162956
238	61	25	62	16	PD	F	T7	0.2067	0.0091343798	38.7903134487	0.0053286499
239	1	45	73	19	PD	M	T8	0.9618	0.0123328604	34.9206440533	0.0275424473
240	4	0	67	0	CON	F	T8	0.1914	0.0072202959	30.5254389315	0.0062701801
241	5	39	73	16	PD	M	T8	0.06	0.002308055	30.8	0.0019480519
242	6	0	65	0	CON	F	T8	0.0844	0.0008416971	34.866813437	0.0024206399
243	7	41	76	12	PD	M	T8	0.4242	0.0047730117	37.1355994147	0.0114230013
244	8	0	65	0	CON	F	T8	0.0632	0.0020019542	37.7388824229	0.0016746654
245	12	0	73	0	CON	F	T8	0.1065	0.0022073849	34.1031249707	0.003122881
246	13	103	68	27	PD	M	T8	0.2089	0.0080929283	40.5584173984	0.0051505954
247	14	54	78	11	PD	F	T8	0.5506	0.0041153442	33.677193812	0.0163493432
248	15	0	79	0	CON	M	T8	0.1075	0.0028959943	34.1924203015	0.0031439716
249	18	51	59	25	PD	M	T8	0.166	0.0032855314	46.014644795	0.0036075471
250	19	83	61	12	PD	M	T8	0.0852	0.0029327621	43.0814011737	0.0019776516
251	22	48	69	6	PD	M	T8	0.1222	0.003146335	35.2839100583	0.003463335
252	23	48	74	11	PD	F	T8	0.0836	0.0018534982	42.5045203831	0.0019668496
253	26	64	78	15	PD	F	T8	0.1765	0.0018239411	42.2791243472	0.0041746371
254	27	103	63	21	PD	M	T8	0.2529	0.0060812173	39.0262042441	0.0064802613
255	28	0	57	0	CON	F	T8	0.2155	0.0034911151	35.4243584192	0.0060833847
256	29	0	67	0	CON	F	T8	0.2543	0.0042145056	36.0846	0.0070473277
257	33	0	74	0	CON	M	T8	0.0483	0.0015764159	38.0333522638	0.001269938
258	34	0	81	0	CON	M	T8	0.0518	0.0010347813	36.132398653	0.0014336164
259	35	0	86	0	CON	M	T8	0.5885	0.0152259334	40.6030340461	0.0144939908
260	36	82	75	19	PD	M	T8	0.1881	0.0036869492	40.6285055808	0.0046297543
261	37	0	70	0	CON	F	T8	0.0906	0.0038791994	36.6782443725	0.0024701291
262	39	0	81	0	CON	M	T8	0.273	0.0033053558	45.9202385643	0.0059450911
263	43	0	70	0	CON	M	T8	0	0.0103769663	41.2981969837	0
264	44	0	61	0	CON	F	T8	0.2557	0.0048603822	29.2529580092	0.0087409964
265	50	32	64	8	PD	M	T8	0.0135	0.0026089074	40.1734273922	0.000336043
266	51	0	66	0	CON	M	T8	0.4525	0.0141071738	32.0313498672	0.0141267852
267	53	0	71	0	CON	M	T8	0.4011	0.0078952681	38.4288869087	0.0104374608
268	55	0	65	0	CON	M	T8	0.4271	0.0117788831	34.7215841943	0.012300706
269	57	0	72	0	CON	M	T8	0.1329	0.0040394774	36.851976912	0.0036063194
270	59	32	82	23	PD	F	T8	0.1058	0.0065157531	32.982405192	0.0032077709
271	60	0	75	0	CON	M	T8	0.4353	0.0116917564	31.2114238992	0.0139468164
272	61	25	62	16	PD	F	T8	0.2337	0.0091343798	38.7903134487	0.0060247
273	1	45	73	19	PD	M	T9	0.7171	0.0123328604	34.9206440533	0.020535131
274	4	0	67	0	CON	F	T9	0.2137	0.0072202959	30.5254389315	0.0070007183
275	5	39	73	16	PD	M	T9	0.064	0.002308055	30.8	0.0020779221
276	6	0	65	0	CON	F	T9	0.0209	0.0008416971	34.866813437	0.0005994239
277	7	41	76	12	PD	M	T9	0.6686	0.0047730117	37.1355994147	0.0180042873
278	8	0	65	0	CON	F	T9	0	0.0020019542	37.7388824229	0
279	12	0	73	0	CON	F	T9	0.1264	0.0022073849	34.1031249707	0.0037064052
280	13	103	68	27	PD	M	T9	0.2078	0.0080929283	40.5584173984	0.0051234741
281	14	54	78	11	PD	F	T9	0.6222	0.0041153442	33.677193812	0.0184754111
282	15	0	79	0	CON	M	T9	0.0871	0.0028959943	34.1924203015	0.0025473482
283	18	51	59	25	PD	M	T9	0.1238	0.0032855314	46.014644795	0.0026904478
284	19	83	61	12	PD	M	T9	0.1668	0.0029327621	43.0814011737	0.0038717404
285	22	48	69	6	PD	M	T9	0.1772	0.003146335	35.2839100583	0.0050221191
286	23	48	74	11	PD	F	T9	0.1072	0.0018534982	42.5045203831	0.0025220847
287	26	64	78	15	PD	F	T9	0.1622	0.0018239411	42.2791243472	0.0038364087
288	27	103	63	21	PD	M	T9	0.082	0.0060812173	39.0262042441	0.0021011523
289	28	0	57	0	CON	F	T9	0.1657	0.0034911151	35.4243584192	0.0046775724
290	29	0	67	0	CON	F	T9	0.2362	0.0042145056	36.0846	0.0065457286
291	33	0	74	0	CON	M	T9	0.0159	0.0015764159	38.0333522638	0.0004180541
292	34	0	81	0	CON	M	T9	0.0242	0.0010347813	36.132398653	0.000669759
293	35	0	86	0	CON	M	T9	0.5996	0.0152259334	40.6030340461	0.0147673693
294	36	82	75	19	PD	M	T9	0.1743	0.0036869492	40.6285055808	0.0042900913
295	37	0	70	0	CON	F	T9	0.2695	0.0038791994	36.6782443725	0.0073476799
296	39	0	81	0	CON	M	T9	0.9644	0.0033053558	45.9202385643	0.0210016331
297	43	0	70	0	CON	M	T9	0.0357	0.0103769663	41.2981969837	0.0008644445
298	44	0	61	0	CON	F	T9	0.2153	0.0048603822	29.2529580092	0.0073599395
299	50	32	64	8	PD	M	T9	0.0129	0.0026089074	40.1734273922	0.0003211078
300	51	0	66	0	CON	M	T9	0.393	0.0141071738	32.0313498672	0.01226923
301	53	0	71	0	CON	M	T9	0.3683	0.0078952681	38.4288869087	0.0095839362
302	55	0	65	0	CON	M	T9	0.5204	0.0117788831	34.7215841943	0.0149877954
303	57	0	72	0	CON	M	T9	0.1359	0.0040394774	36.851976912	0.0036877262
304	59	32	82	23	PD	F	T9	0.0997	0.0065157531	32.982405192	0.0030228238
305	60	0	75	0	CON	M	T9	0.3678	0.0116917564	31.2114238992	0.0117841468
306	61	25	62	16	PD	F	T9	0.2349	0.0091343798	38.7903134487	0.0060556355
307	1	45	73	19	PD	M	T10	0.1348	0.0123328604	34.9206440533	0.0038601808
308	4	0	67	0	CON	F	T10	0.0396	0.0072202959	30.5254389315	0.0012972786
309	5	39	73	16	PD	M	T10	0.052	0.002308055	30.8	0.0016883117
310	6	0	65	0	CON	F	T10	0.0502	0.0008416971	34.866813437	0.0014397645
311	7	41	76	12	PD	M	T10	0.7121	0.0047730117	37.1355994147	0.01917567
312	8	0	65	0	CON	F	T10	0.0904	0.0020019542	37.7388824229	0.0023954074
313	12	0	73	0	CON	F	T10	0.2319	0.0022073849	34.1031249707	0.0067999634
314	13	103	68	27	PD	M	T10	0.3381	0.0080929283	40.5584173984	0.0083361241
315	14	54	78	11	PD	F	T10	0.0358	0.0041153442	33.677193812	0.0010630339
316	15	0	79	0	CON	M	T10	0.0845	0.0028959943	34.1924203015	0.0024713079
317	18	51	59	25	PD	M	T10	0.08	0.0032855314	46.014644795	0.0017385769
318	19	83	61	12	PD	M	T10	0.197	0.0029327621	43.0814011737	0.0045727389
319	22	48	69	6	PD	M	T10	0.1489	0.003146335	35.2839100583	0.0042200538
320	23	48	74	11	PD	F	T10	0.1072	0.0018534982	42.5045203831	0.0025220847
321	26	64	78	15	PD	F	T10	0.0511	0.0018239411	42.2791243472	0.0012086343
322	27	103	63	21	PD	M	T10	0.0068	0.0060812173	39.0262042441	0.0001742419
323	28	0	57	0	CON	F	T10	0.1685	0.0034911151	35.4243584192	0.004756614
324	29	0	67	0	CON	F	T10	0.2435	0.0042145056	36.0846	0.006748031
325	33	0	74	0	CON	M	T10	0.0133	0.0015764159	38.0333522638	0.0003496931
326	34	0	81	0	CON	M	T10	0	0.0010347813	36.132398653	0
327	35	0	86	0	CON	M	T10	0.5973	0.0152259334	40.6030340461	0.0147107233
328	36	82	75	19	PD	M	T10	0.1899	0.0036869492	40.6285055808	0.0046740582
329	37	0	70	0	CON	F	T10	0.0174	0.0038791994	36.6782443725	0.0004743957
330	39	0	81	0	CON	M	T10	1	0.0033053558	45.9202385643	0.0217768903
331	43	0	70	0	CON	M	T10	0.0453	0.0103769663	41.2981969837	0.0010969002
332	44	0	61	0	CON	F	T10	0.2186	0.0048603822	29.2529580092	0.0074727486
333	50	32	64	8	PD	M	T10	0.1529	0.0026089074	40.1734273922	0.0038059984
334	51	0	66	0	CON	M	T10	0.5056	0.0141071738	32.0313498672	0.0157845362
335	53	0	71	0	CON	M	T10	0.105	0.0078952681	38.4288869087	0.0027323196
336	55	0	65	0	CON	M	T10	0.3802	0.0117788831	34.7215841943	0.0109499612
337	57	0	72	0	CON	M	T10	0.1379	0.0040394774	36.851976912	0.0037419974
338	59	32	82	23	PD	F	T10	0.0023	0.0065157531	32.982405192	6.97341502722753E-05
339	60	0	75	0	CON	M	T10	0.4627	0.0116917564	31.2114238992	0.0148247001
340	61	25	62	16	PD	F	T10	0.4527	0.0091343798	38.7903134487	0.0116704393
341	1	45	73	19	PD	M	T11	0.1769	0.0123328604	34.9206440533	0.0050657714
342	4	0	67	0	CON	F	T11	0.0545	0.0072202959	30.5254389315	0.0017853961
343	5	39	73	16	PD	M	T11	0.038	0.002308055	30.8	0.0012337662
344	6	0	65	0	CON	F	T11	0.0569	0.0008416971	34.866813437	0.0016319243
345	7	41	76	12	PD	M	T11	0.4089	0.0047730117	37.1355994147	0.0110109977
346	8	0	65	0	CON	F	T11	0.1176	0.0020019542	37.7388824229	0.0031161495
347	12	0	73	0	CON	F	T11	0.0894	0.0022073849	34.1031249707	0.0026214606
348	13	103	68	27	PD	M	T11	0.3185	0.0080929283	40.5584173984	0.0078528705
349	14	54	78	11	PD	F	T11	0.0788	0.0041153442	33.677193812	0.0023398624
350	15	0	79	0	CON	M	T11	0.1737	0.0028959943	34.1924203015	0.0050800733
351	18	51	59	25	PD	M	T11	0.0954	0.0032855314	46.014644795	0.002073253
352	19	83	61	12	PD	M	T11	0.1619	0.0029327621	43.0814011737	0.0037580022
353	22	48	69	6	PD	M	T11	0.1984	0.003146335	35.2839100583	0.0056229596
354	23	48	74	11	PD	F	T11	0.1329	0.0018534982	42.5045203831	0.0031267263
355	26	64	78	15	PD	F	T11	0.0251	0.0018239411	42.2791243472	0.0005936736
356	27	103	63	21	PD	M	T11	0.2163	0.0060812173	39.0262042441	0.0055424299
357	28	0	57	0	CON	F	T11	0.198	0.0034911151	35.4243584192	0.0055893743
358	29	0	67	0	CON	F	T11	0.0857	0.0042145056	36.0846	0.0023749744
359	33	0	74	0	CON	M	T11	0.0377	0.0015764159	38.0333522638	0.0009912353
360	34	0	81	0	CON	M	T11	0.0483	0.0010347813	36.132398653	0.0013367504
361	35	0	86	0	CON	M	T11	0.7035	0.0152259334	40.6030340461	0.0173262914
362	36	82	75	19	PD	M	T11	0.2089	0.0036869492	40.6285055808	0.0051417102
363	37	0	70	0	CON	F	T11	0.0801	0.0038791994	36.6782443725	0.0021838559
364	39	0	81	0	CON	M	T11	0.4759	0.0033053558	45.9202385643	0.0103636221
365	43	0	70	0	CON	M	T11	0	0.0103769663	41.2981969837	0
366	44	0	61	0	CON	F	T11	0.165	0.0048603822	29.2529580092	0.0056404552
367	50	32	64	8	PD	M	T11	0.18	0.0026089074	40.1734273922	0.0044805736
368	51	0	66	0	CON	M	T11	1	0.0141071738	32.0313498672	0.0312194149
369	53	0	71	0	CON	M	T11	0.1422	0.0078952681	38.4288869087	0.0037003414
370	55	0	65	0	CON	M	T11	0.4986	0.0117788831	34.7215841943	0.0143599439
371	57	0	72	0	CON	M	T11	0.1323	0.0040394774	36.851976912	0.0035900381
372	59	32	82	23	PD	F	T11	0.0047	0.0065157531	32.982405192	0.0001425002
373	60	0	75	0	CON	M	T11	0.5236	0.0116917564	31.2114238992	0.0167759088
374	61	25	62	16	PD	F	T11	0.4253	0.0091343798	38.7903134487	0.0109640774
375	1	45	73	19	PD	M	T12	0.3757	0.0123328604	34.9206440533	0.010758679
376	4	0	67	0	CON	F	T12	0.264	0.0072202959	30.5254389315	0.0086485243
377	5	39	73	16	PD	M	T12	0.0466	0.002308055	30.8	0.001512987
378	6	0	65	0	CON	F	T12	0.0502	0.0008416971	34.866813437	0.0014397645
379	7	41	76	12	PD	M	T12	0.2891	0.0047730117	37.1355994147	0.0077849827
380	8	0	65	0	CON	F	T12	0.2614	0.0020019542	37.7388824229	0.0069265432
381	12	0	73	0	CON	F	T12	0.1011	0.0022073849	34.1031249707	0.0029645377
382	13	103	68	27	PD	M	T12	0.651	0.0080929283	40.5584173984	0.0160509221
383	14	54	78	11	PD	F	T12	0.0331	0.0041153442	33.677193812	0.000982861
384	15	0	79	0	CON	M	T12	0.18	0.0028959943	34.1924203015	0.0052643246
385	18	51	59	25	PD	M	T12	0.1015	0.0032855314	46.014644795	0.0022058195
386	19	83	61	12	PD	M	T12	0.2104	0.0029327621	43.0814011737	0.004883778
387	22	48	69	6	PD	M	T12	0.0606	0.003146335	35.2839100583	0.0017174967
388	23	48	74	11	PD	F	T12	0.015	0.0018534982	42.5045203831	0.0003529036
389	26	64	78	15	PD	F	T12	0.0314	0.0018239411	42.2791243472	0.0007426833
390	27	103	63	21	PD	M	T12	0.2129	0.0060812173	39.0262042441	0.0054553089
391	28	0	57	0	CON	F	T12	0.1759	0.0034911151	35.4243584192	0.0049655098
392	29	0	67	0	CON	F	T12	0.0334	0.0042145056	36.0846	0.0009256026
393	33	0	74	0	CON	M	T12	0.0403	0.0015764159	38.0333522638	0.0010595963
394	34	0	81	0	CON	M	T12	0.0759	0.0010347813	36.132398653	0.0021006078
395	35	0	86	0	CON	M	T12	0.7765	0.0152259334	40.6030340461	0.0191241866
396	36	82	75	19	PD	M	T12	0.2311	0.0036869492	40.6285055808	0.0056881245
397	37	0	70	0	CON	F	T12	0.2079	0.0038791994	36.6782443725	0.0056682102
398	39	0	81	0	CON	M	T12	0.3448	0.0033053558	45.9202385643	0.0075086718
399	43	0	70	0	CON	M	T12	0	0.0103769663	41.2981969837	0
400	44	0	61	0	CON	F	T12	0.165	0.0048603822	29.2529580092	0.0056404552
401	50	32	64	8	PD	M	T12	0.1573	0.0026089074	40.1734273922	0.0039155235
402	51	0	66	0	CON	M	T12	0.3987	0.0141071738	32.0313498672	0.0124471807
403	53	0	71	0	CON	M	T12	0.6754	0.0078952681	38.4288869087	0.0175753204
404	55	0	65	0	CON	M	T12	0.355	0.0117788831	34.7215841943	0.0102241879
405	57	0	72	0	CON	M	T12	1	0.0040394774	36.851976912	0.0271355863
406	59	32	82	23	PD	F	T12	0.5361	0.0065157531	32.982405192	0.0162541209
407	60	0	75	0	CON	M	T12	0.9897	0.0116917564	31.2114238992	0.0317095434
408	61	25	62	16	PD	F	T12	0.6378	0.0091343798	38.7903134487	0.0164422492
409	1	45	73	19	PD	M	T13	0.2245	0.0123328604	34.9206440533	0.006428862
410	4	0	67	0	CON	F	T13	0.3226	0.0072202959	30.5254389315	0.0105682346
411	5	39	73	16	PD	M	T13	0.062	0.002308055	30.8	0.002012987
412	6	0	65	0	CON	F	T13	0.0066	0.0008416971	34.866813437	0.0001892917
413	7	41	76	12	PD	M	T13	0.1287	0.0047730117	37.1355994147	0.0034656772
414	8	0	65	0	CON	F	T13	0	0.0020019542	37.7388824229	0
415	12	0	73	0	CON	F	T13	0.0379	0.0022073849	34.1031249707	0.0011113351
416	13	103	68	27	PD	M	T13	0.5253	0.0080929283	40.5584173984	0.0129516888
417	14	54	78	11	PD	F	T13	0.0994	0.0041153442	33.677193812	0.0029515523
418	15	0	79	0	CON	M	T13	0.0861	0.0028959943	34.1924203015	0.0025181019
419	18	51	59	25	PD	M	T13	0.1677	0.0032855314	46.014644795	0.0036444919
420	19	83	61	12	PD	M	T13	0.183	0.0029327621	43.0814011737	0.0042477727
421	22	48	69	6	PD	M	T13	0.0485	0.003146335	35.2839100583	0.0013745642
422	23	48	74	11	PD	F	T13	0.09	0.0018534982	42.5045203831	0.0021174218
423	26	64	78	15	PD	F	T13	0.1111	0.0018239411	42.2791243472	0.0026277744
424	27	103	63	21	PD	M	T13	0.28	0.0060812173	39.0262042441	0.0071746665
425	28	0	57	0	CON	F	T13	0.0249	0.0034911151	35.4243584192	0.0007029062
426	29	0	67	0	CON	F	T13	0	0.0042145056	36.0846	0
427	33	0	74	0	CON	M	T13	0.1401	0.0015764159	38.0333522638	0.003683609
428	34	0	81	0	CON	M	T13	0.0669	0.0010347813	36.132398653	0.0018515239
429	35	0	86	0	CON	M	T13	0.9889	0.0152259334	40.6030340461	0.0243553228
430	36	82	75	19	PD	M	T13	0.206	0.0036869492	40.6285055808	0.0050703317
431	37	0	70	0	CON	F	T13	0.1928	0.0038791994	36.6782443725	0.005256522
432	39	0	81	0	CON	M	T13	0.1382	0.0033053558	45.9202385643	0.0030095662
433	43	0	70	0	CON	M	T13	0	0.0103769663	41.2981969837	0
434	44	0	61	0	CON	F	T13	0.2022	0.0048603822	29.2529580092	0.0069121215
435	50	32	64	8	PD	M	T13	0.1597	0.0026089074	40.1734273922	0.0039752645
436	51	0	66	0	CON	M	T13	0.7246	0.0141071738	32.0313498672	0.022621588
437	53	0	71	0	CON	M	T13	0.1748	0.0078952681	38.4288869087	0.0045486615
438	55	0	65	0	CON	M	T13	0.4369	0.0117788831	34.7215841943	0.0125829512
439	57	0	72	0	CON	M	T13	0.1225	0.0040394774	36.851976912	0.0033241093
440	59	32	82	23	PD	F	T13	0.1053	0.0065157531	32.982405192	0.0031926113
441	60	0	75	0	CON	M	T13	0.3127	0.0116917564	31.2114238992	0.0100187675
442	61	25	62	16	PD	F	T13	0.6586	0.0091343798	38.7903134487	0.0169784655
443	1	45	73	19	PD	M	T14	0.2027	0.0123328604	34.9206440533	0.0058045894
444	4	0	67	0	CON	F	T14	0.2953	0.0072202959	30.5254389315	0.0096738986
445	5	39	73	16	PD	M	T14	0.1905	0.002308055	30.8	0.0061850649
446	6	0	65	0	CON	F	T14	0.0152	0.0008416971	34.866813437	0.0004359446
447	7	41	76	12	PD	M	T14	0.1251	0.0047730117	37.1355994147	0.0033687352
448	8	0	65	0	CON	F	T14	0	0.0020019542	37.7388824229	0
449	12	0	73	0	CON	F	T14	0	0.0022073849	34.1031249707	0
450	13	103	68	27	PD	M	T14	0.4663	0.0080929283	40.5584173984	0.0114969969
451	14	54	78	11	PD	F	T14	0.248	0.0041153442	33.677193812	0.007364034
452	15	0	79	0	CON	M	T14	0.0511	0.0028959943	34.1924203015	0.0014944833
453	18	51	59	25	PD	M	T14	0.2098	0.0032855314	46.014644795	0.004559418
454	19	83	61	12	PD	M	T14	0.2153	0.0029327621	43.0814011737	0.0049975162
455	22	48	69	6	PD	M	T14	0.1489	0.003146335	35.2839100583	0.0042200538
456	23	48	74	11	PD	F	T14	0.1383	0.0018534982	42.5045203831	0.0032537716
457	26	64	78	15	PD	F	T14	0.1308	0.0018239411	42.2791243472	0.0030937254
458	27	103	63	21	PD	M	T14	0.3912	0.0060812173	39.0262042441	0.010024034
459	28	0	57	0	CON	F	T14	0.0331	0.0034911151	35.4243584192	0.0009343853
460	29	0	67	0	CON	F	T14	0.0757	0.0042145056	36.0846	0.0020978478
461	33	0	74	0	CON	M	T14	0.0854	0.0015764159	38.0333522638	0.0022453977
462	34	0	81	0	CON	M	T14	0.0124	0.0010347813	36.132398653	0.0003431823
463	35	0	86	0	CON	M	T14	0.9668	0.0152259334	40.6030340461	0.0238110285
464	36	82	75	19	PD	M	T14	0.1925	0.0036869492	40.6285055808	0.0047380527
465	37	0	70	0	CON	F	T14	0.3136	0.0038791994	36.6782443725	0.0085500276
466	39	0	81	0	CON	M	T14	0.119	0.0033053558	45.9202385643	0.00259145
467	43	0	70	0	CON	M	T14	0.3405	0.0103769663	41.2981969837	0.008244912
468	44	0	61	0	CON	F	T14	0.2459	0.0048603822	29.2529580092	0.0084059875
469	50	32	64	8	PD	M	T14	0.7389	0.0026089074	40.1734273922	0.0183927548
470	51	0	66	0	CON	M	T14	0.4324	0.0141071738	32.0313498672	0.013499275
471	53	0	71	0	CON	M	T14	0.197	0.0078952681	38.4288869087	0.005126352
472	55	0	65	0	CON	M	T14	0.5371	0.0117788831	34.7215841943	0.0154687642
473	57	0	72	0	CON	M	T14	0.1175	0.0040394774	36.851976912	0.0031884314
474	59	32	82	23	PD	F	T14	0.0833	0.0065157531	32.982405192	0.002525589
475	60	0	75	0	CON	M	T14	0.2225	0.0116917564	31.2114238992	0.0071288
476	61	25	62	16	PD	F	T14	0.589	0.0091343798	38.7903134487	0.0151842032
477	1	45	73	19	PD	M	T15	0.3289	0.0123328604	34.9206440533	0.0094184975
478	4	0	67	0	CON	F	T15	0.4397	0.0072202959	30.5254389315	0.0144043793
479	5	39	73	16	PD	M	T15	0.2265	0.002308055	30.8	0.0073538961
480	6	0	65	0	CON	F	T15	0.0227	0.0008416971	34.866813437	0.0006510489
481	7	41	76	12	PD	M	T15	0.1063	0.0047730117	37.1355994147	0.0028624824
482	8	0	65	0	CON	F	T15	0.1273	0.0020019542	37.7388824229	0.0033731788
483	12	0	73	0	CON	F	T15	0.0785	0.0022073849	34.1031249707	0.0023018418
484	13	103	68	27	PD	M	T15	0.1503	0.0080929283	40.5584173984	0.0037057659
485	14	54	78	11	PD	F	T15	0.2748	0.0041153442	33.677193812	0.0081598248
486	15	0	79	0	CON	M	T15	0.1221	0.0028959943	34.1924203015	0.0035709669
487	18	51	59	25	PD	M	T15	0.0954	0.0032855314	46.014644795	0.002073253
488	19	83	61	12	PD	M	T15	0.0908	0.0029327621	43.0814011737	0.002107638
489	22	48	69	6	PD	M	T15	0.1333	0.003146335	35.2839100583	0.003777926
490	23	48	74	11	PD	F	T15	0.0547	0.0018534982	42.5045203831	0.0012869219
491	26	64	78	15	PD	F	T15	0.1147	0.0018239411	42.2791243472	0.0027129228
492	27	103	63	21	PD	M	T15	0.3254	0.0060812173	39.0262042441	0.0083379874
493	28	0	57	0	CON	F	T15	0.2145	0.0034911151	35.4243584192	0.0060551555
494	29	0	67	0	CON	F	T15	0.0766	0.0042145056	36.0846	0.0021227892
495	33	0	74	0	CON	M	T15	0.0435	0.0015764159	38.0333522638	0.001143733
496	34	0	81	0	CON	M	T15	0	0.0010347813	36.132398653	0
497	35	0	86	0	CON	M	T15	0.7544	0.0152259334	40.6030340461	0.0185798923
498	36	82	75	19	PD	M	T15	0.1433	0.0036869492	40.6285055808	0.0035270803
499	37	0	70	0	CON	F	T15	0.2369	0.0038791994	36.6782443725	0.0064588697
500	39	0	81	0	CON	M	T15	0.1464	0.0033053558	45.9202385643	0.0031881367
501	43	0	70	0	CON	M	T15	0.8261	0.0103769663	41.2981969837	0.0200032946
502	44	0	61	0	CON	F	T15	0.1126	0.0048603822	29.2529580092	0.0038491834
503	50	32	64	8	PD	M	T15	0.0725	0.0026089074	40.1734273922	0.0018046755
504	51	0	66	0	CON	M	T15	0.4722	0.0141071738	32.0313498672	0.0147418077
505	53	0	71	0	CON	M	T15	0.2318	0.0078952681	38.4288869087	0.0060319207
506	55	0	65	0	CON	M	T15	0.5916	0.0117788831	34.7215841943	0.0170383931
507	57	0	72	0	CON	M	T15	0.0248	0.0040394774	36.851976912	0.0006729625
508	59	32	82	23	PD	F	T15	0	0.0065157531	32.982405192	0
509	60	0	75	0	CON	M	T15	0.1738	0.0116917564	31.2114238992	0.0055684739
510	61	25	62	16	PD	F	T15	0.2017	0.0091343798	38.7903134487	0.0051997517
511	1	45	73	19	PD	M	T16	0.364	0.0123328604	34.9206440533	0.0104236336
512	4	0	67	0	CON	F	T16	0.344	0.0072202959	30.5254389315	0.0112692892
513	5	39	73	16	PD	M	T16	0.0919	0.002308055	30.8	0.0029837662
514	6	0	65	0	CON	F	T16	0.054	0.0008416971	34.866813437	0.0015487507
515	7	41	76	12	PD	M	T16	0.1275	0.0047730117	37.1355994147	0.0034333632
516	8	0	65	0	CON	F	T16	0.207	0.0020019542	37.7388824229	0.0054850591
517	12	0	73	0	CON	F	T16	0.1056	0.0022073849	34.1031249707	0.0030964904
518	13	103	68	27	PD	M	T16	0.1767	0.0080929283	40.5584173984	0.0043566789
519	14	54	78	11	PD	F	T16	0.2793	0.0041153442	33.677193812	0.0082934463
520	15	0	79	0	CON	M	T16	0.108	0.0028959943	34.1924203015	0.0031585948
521	18	51	59	25	PD	M	T16	0.1264	0.0032855314	46.014644795	0.0027469516
522	19	83	61	12	PD	M	T16	0.076	0.0029327621	43.0814011737	0.0017641023
523	22	48	69	6	PD	M	T16	0.1843	0.003146335	35.2839100583	0.005223344
524	23	48	74	11	PD	F	T16	0.0761	0.0018534982	42.5045203831	0.0017903978
525	26	64	78	15	PD	F	T16	0.1631	0.0018239411	42.2791243472	0.0038576958
526	27	103	63	21	PD	M	T16	0.059	0.0060812173	39.0262042441	0.0015118047
527	28	0	57	0	CON	F	T16	0.1556	0.0034911151	35.4243584192	0.0043924578
528	29	0	67	0	CON	F	T16	0.2435	0.0042145056	36.0846	0.006748031
529	33	0	74	0	CON	M	T16	0.0387	0.0015764159	38.0333522638	0.001017528
530	34	0	81	0	CON	M	T16	0.0166	0.0010347813	36.132398653	0.0004594215
531	35	0	86	0	CON	M	T16	0.7367	0.0152259334	40.6030340461	0.0181439643
532	36	82	75	19	PD	M	T16	0.1608	0.0036869492	40.6285055808	0.0039578123
533	37	0	70	0	CON	F	T16	0.1614	0.0038791994	36.6782443725	0.0044004287
534	39	0	81	0	CON	M	T16	0.1409	0.0033053558	45.9202385643	0.0030683639
535	43	0	70	0	CON	M	T16	0.8023	0.0103769663	41.2981969837	0.0194269982
536	44	0	61	0	CON	F	T16	0.1027	0.0048603822	29.2529580092	0.0035107561
537	50	32	64	8	PD	M	T16	0.0055	0.0026089074	40.1734273922	0.0001369064
538	51	0	66	0	CON	M	T16	0.5178	0.0141071738	32.0313498672	0.016165413
539	53	0	71	0	CON	M	T16	0.2386	0.0078952681	38.4288869087	0.006208871
540	55	0	65	0	CON	M	T16	0.1989	0.0117788831	34.7215841943	0.0057284253
541	57	0	72	0	CON	M	T16	0.0909	0.0040394774	36.851976912	0.0024666248
542	59	32	82	23	PD	F	T16	0.0477	0.0065157531	32.982405192	0.0014462256
543	60	0	75	0	CON	M	T16	0.2063	0.0116917564	31.2114238992	0.0066097593
544	61	25	62	16	PD	F	T16	0.2162	0.0091343798	38.7903134487	0.0055735564
545	1	45	73	19	PD	M	T17	0.3928	0.0123328604	34.9206440533	0.0112483607
546	4	0	67	0	CON	F	T17	0.4282	0.0072202959	30.5254389315	0.0140276443
547	5	39	73	16	PD	M	T17	0.0793	0.002308055	30.8	0.0025746753
548	6	0	65	0	CON	F	T17	0.0493	0.0008416971	34.866813437	0.001413952
549	7	41	76	12	PD	M	T17	0.1181	0.0047730117	37.1355994147	0.0031802368
550	8	0	65	0	CON	F	T17	0.0845	0.0020019542	37.7388824229	0.00223907
551	12	0	73	0	CON	F	T17	0.1282	0.0022073849	34.1031249707	0.0037591863
552	13	103	68	27	PD	M	T17	0.2149	0.0080929283	40.5584173984	0.0052985302
553	14	54	78	11	PD	F	T17	0.0815	0.0041153442	33.677193812	0.0024200354
554	15	0	79	0	CON	M	T17	0.1257	0.0028959943	34.1924203015	0.0036762534
555	18	51	59	25	PD	M	T17	0.1427	0.0032855314	46.014644795	0.0031011866
556	19	83	61	12	PD	M	T17	0.0816	0.0029327621	43.0814011737	0.0018940888
557	22	48	69	6	PD	M	T17	0.0929	0.003146335	35.2839100583	0.0026329281
558	23	48	74	11	PD	F	T17	0.0836	0.0018534982	42.5045203831	0.0019668496
559	26	64	78	15	PD	F	T17	0.121	0.0018239411	42.2791243472	0.0028619325
560	27	103	63	21	PD	M	T17	0.0807	0.0060812173	39.0262042441	0.0020678414
561	28	0	57	0	CON	F	T17	0.1464	0.0034911151	35.4243584192	0.0041327495
562	29	0	67	0	CON	F	T17	0.2074	0.0042145056	36.0846	0.0057476042
563	33	0	74	0	CON	M	T17	0.0218	0.0015764159	38.0333522638	0.0005731811
564	34	0	81	0	CON	M	T17	0.0718	0.0010347813	36.132398653	0.0019871363
565	35	0	86	0	CON	M	T17	0.5509	0.0152259334	40.6030340461	0.0135679516
566	36	82	75	19	PD	M	T17	0.1509	0.0036869492	40.6285055808	0.003714141
567	37	0	70	0	CON	F	T17	0.0836	0.0038791994	36.6782443725	0.0022792803
568	39	0	81	0	CON	M	T17	0.1327	0.0033053558	45.9202385643	0.0028897933
569	43	0	70	0	CON	M	T17	0.2095	0.0103769663	41.2981969837	0.0050728607
570	44	0	61	0	CON	F	T17	0.1279	0.0048603822	29.2529580092	0.0043722074
571	50	32	64	8	PD	M	T17	0	0.0026089074	40.1734273922	0
572	51	0	66	0	CON	M	T17	0.3637	0.0141071738	32.0313498672	0.0113545012
573	53	0	71	0	CON	M	T17	0.2053	0.0078952681	38.4288869087	0.0053423353
574	55	0	65	0	CON	M	T17	0.2	0.0117788831	34.7215841943	0.0057601058
575	57	0	72	0	CON	M	T17	0.0994	0.0040394774	36.851976912	0.0026972773
576	59	32	82	23	PD	F	T17	0.0796	0.0065157531	32.982405192	0.002413408
577	60	0	75	0	CON	M	T17	0.2008	0.0116917564	31.2114238992	0.0064335418
578	61	25	62	16	PD	F	T17	0.2533	0.0091343798	38.7903134487	0.0065299807
579	1	45	73	19	PD	M	T18	0.3858	0.0123328604	34.9206440533	0.0110479062
580	4	0	67	0	CON	F	T18	0.344	0.0072202959	30.5254389315	0.0112692892
581	5	39	73	16	PD	M	T18	0.04	0.002308055	30.8	0.0012987013
582	6	0	65	0	CON	F	T18	0.0142	0.0008416971	34.866813437	0.0004072641
583	7	41	76	12	PD	M	T18	0.1269	0.0047730117	37.1355994147	0.0034172062
584	8	0	65	0	CON	F	T18	0.0729	0.0020019542	37.7388824229	0.0019316947
585	12	0	73	0	CON	F	T18	0.1119	0.0022073849	34.1031249707	0.0032812242
586	13	103	68	27	PD	M	T18	0.3762	0.0080929283	40.5584173984	0.0092755098
587	14	54	78	11	PD	F	T18	0.1594	0.0041153442	33.677193812	0.0047331735
588	15	0	79	0	CON	M	T18	0.1069	0.0028959943	34.1924203015	0.0031264239
589	18	51	59	25	PD	M	T18	0.1531	0.0032855314	46.014644795	0.0033272016
590	19	83	61	12	PD	M	T18	0.1626	0.0029327621	43.0814011737	0.0037742505
591	22	48	69	6	PD	M	T18	0.0818	0.003146335	35.2839100583	0.0023183372
592	23	48	74	11	PD	F	T18	0.0589	0.0018534982	42.5045203831	0.001385735
593	26	64	78	15	PD	F	T18	0.026	0.0018239411	42.2791243472	0.0006149607
594	27	103	63	21	PD	M	T18	0.2231	0.0060812173	39.0262042441	0.0057166718
595	28	0	57	0	CON	F	T18	0.0838	0.0034911151	35.4243584192	0.0023656039
596	29	0	67	0	CON	F	T18	0.0803	0.0042145056	36.0846	0.002225326
597	33	0	74	0	CON	M	T18	0.0737	0.0015764159	38.0333522638	0.0019377729
598	34	0	81	0	CON	M	T18	0.0476	0.0010347813	36.132398653	0.0013173773
599	35	0	86	0	CON	M	T18	0.6549	0.0152259334	40.6030340461	0.0161293365
600	36	82	75	19	PD	M	T18	0.2016	0.0036869492	40.6285055808	0.0049620334
601	37	0	70	0	CON	F	T18	0.0267	0.0038791994	36.6782443725	0.000727952
602	39	0	81	0	CON	M	T18	0.0373	0.0033053558	45.9202385643	0.000812278
603	43	0	70	0	CON	M	T18	0.4881	0.0103769663	41.2981969837	0.0118189179
604	44	0	61	0	CON	F	T18	0.212	0.0048603822	29.2529580092	0.0072471304
605	50	32	64	8	PD	M	T18	0.0031	0.0026089074	40.1734273922	7.71654349960166E-05
606	51	0	66	0	CON	M	T18	0.4184	0.0141071738	32.0313498672	0.0130622032
607	53	0	71	0	CON	M	T18	0.3689	0.0078952681	38.4288869087	0.0095995494
608	55	0	65	0	CON	M	T18	0.3276	0.0117788831	34.7215841943	0.0094350534
609	57	0	72	0	CON	M	T18	0.0849	0.0040394774	36.851976912	0.0023038113
610	59	32	82	23	PD	F	T18	0.0843	0.0065157531	32.982405192	0.0025559082
611	60	0	75	0	CON	M	T18	0.1909	0.0116917564	31.2114238992	0.0061163502
612	61	25	62	16	PD	F	T18	0.4677	0.0091343798	38.7903134487	0.0120571338
613	1	45	73	19	PD	M	T19	0.4754	0.0123328604	34.9206440533	0.0136137237
614	4	0	67	0	CON	F	T19	0.0437	0.0072202959	30.5254389315	0.0014315928
615	5	39	73	16	PD	M	T19	0.0193	0.002308055	30.8	0.0006266234
616	6	0	65	0	CON	F	T19	0.0427	0.0008416971	34.866813437	0.0012246602
617	7	41	76	12	PD	M	T19	0.2197	0.0047730117	37.1355994147	0.005916156
618	8	0	65	0	CON	F	T19	0.0321	0.0020019542	37.7388824229	0.0008505816
619	12	0	73	0	CON	F	T19	0.0578	0.0022073849	34.1031249707	0.0016948593
620	13	103	68	27	PD	M	T19	0.3498	0.0080929283	40.5584173984	0.0086245969
621	14	54	78	11	PD	F	T19	0.0107	0.0041153442	33.677193812	0.0003177224
622	15	0	79	0	CON	M	T19	0.0939	0.0028959943	34.1924203015	0.0027462227
623	18	51	59	25	PD	M	T19	0.2528	0.0032855314	46.014644795	0.0054939031
624	19	83	61	12	PD	M	T19	0.1844	0.0029327621	43.0814011737	0.0042802693
625	22	48	69	6	PD	M	T19	0.1757	0.003146335	35.2839100583	0.0049796068
626	23	48	74	11	PD	F	T19	0.0804	0.0018534982	42.5045203831	0.0018915635
627	26	64	78	15	PD	F	T19	0.0278	0.0018239411	42.2791243472	0.0006575349
628	27	103	63	21	PD	M	T19	0.2108	0.0060812173	39.0262042441	0.0054014989
629	28	0	57	0	CON	F	T19	0.0792	0.0034911151	35.4243584192	0.0022357497
630	29	0	67	0	CON	F	T19	0.0352	0.0042145056	36.0846	0.0009754854
631	33	0	74	0	CON	M	T19	0.0271	0.0015764159	38.0333522638	0.0007125325
632	34	0	81	0	CON	M	T19	0.0469	0.0010347813	36.132398653	0.0012980041
633	35	0	86	0	CON	M	T19	0.6991	0.0152259334	40.6030340461	0.0172179251
634	36	82	75	19	PD	M	T19	0.2169	0.0036869492	40.6285055808	0.0053386162
635	37	0	70	0	CON	F	T19	0.1196	0.0038791994	36.6782443725	0.0032607886
636	39	0	81	0	CON	M	T19	0.0367	0.0033053558	45.9202385643	0.0007992119
637	43	0	70	0	CON	M	T19	0.681	0.0103769663	41.2981969837	0.016489824
638	44	0	61	0	CON	F	T19	0.3268	0.0048603822	29.2529580092	0.0111715198
639	50	32	64	8	PD	M	T19	0.0141	0.0026089074	40.1734273922	0.0003509783
640	51	0	66	0	CON	M	T19	0.4347	0.0141071738	32.0313498672	0.0135710796
641	53	0	71	0	CON	M	T19	0.4198	0.0078952681	38.4288869087	0.0109240739
642	55	0	65	0	CON	M	T19	0.3082	0.0117788831	34.7215841943	0.0088763231
643	57	0	72	0	CON	M	T19	0.0265	0.0040394774	36.851976912	0.000719093
644	59	32	82	23	PD	F	T19	0.0895	0.0065157531	32.982405192	0.002713568
645	60	0	75	0	CON	M	T19	0.3957	0.0116917564	31.2114238992	0.0126780502
646	61	25	62	16	PD	F	T19	0.43	0.0091343798	38.7903134487	0.0110852417
647	1	45	73	19	PD	M	T20	0.5557	0.0123328604	34.9206440533	0.0159132231
648	4	0	67	0	CON	F	T20	0.3408	0.0072202959	30.5254389315	0.0111644586
649	5	39	73	16	PD	M	T20	0.0333	0.002308055	30.8	0.0010811688
650	6	0	65	0	CON	F	T20	0.0351	0.0008416971	34.866813437	0.0010066879
651	7	41	76	12	PD	M	T20	0.1874	0.0047730117	37.1355994147	0.0050463707
652	8	0	65	0	CON	F	T20	0.0496	0.0020019542	37.7388824229	0.0013142944
653	12	0	73	0	CON	F	T20	0.037	0.0022073849	34.1031249707	0.0010849446
654	13	103	68	27	PD	M	T20	0.3169	0.0080929283	40.5584173984	0.0078134212
655	14	54	78	11	PD	F	T20	0.0761	0.0041153442	33.677193812	0.0022596895
656	15	0	79	0	CON	M	T20	0.1982	0.0028959943	34.1924203015	0.0057966063
657	18	51	59	25	PD	M	T20	0.1539	0.0032855314	46.014644795	0.0033445874
658	19	83	61	12	PD	M	T20	0.1654	0.0029327621	43.0814011737	0.0038392437
659	22	48	69	6	PD	M	T20	0.1827	0.003146335	35.2839100583	0.0051779976
660	23	48	74	11	PD	F	T20	0.119	0.0018534982	42.5045203831	0.0027997022
661	26	64	78	15	PD	F	T20	0.0654	0.0018239411	42.2791243472	0.0015468627
662	27	103	63	21	PD	M	T20	0.1424	0.0060812173	39.0262042441	0.0036488304
663	28	0	57	0	CON	F	T20	0.2118	0.0034911151	35.4243584192	0.0059789368
664	29	0	67	0	CON	F	T20	0	0.0042145056	36.0846	0
665	33	0	74	0	CON	M	T20	0.0244	0.0015764159	38.0333522638	0.0006415422
666	34	0	81	0	CON	M	T20	0.009	0.0010347813	36.132398653	0.0002490839
667	35	0	86	0	CON	M	T20	0.7898	0.0152259334	40.6030340461	0.0194517483
668	36	82	75	19	PD	M	T20	0.2169	0.0036869492	40.6285055808	0.0053386162
669	37	0	70	0	CON	F	T20	0.3298	0.0038791994	36.6782443725	0.0089917063
670	39	0	81	0	CON	M	T20	0.0318	0.0033053558	45.9202385643	0.0006925051
671	43	0	70	0	CON	M	T20	0.819	0.0103769663	41.2981969837	0.0198313742
672	44	0	61	0	CON	F	T20	0.0503	0.0048603822	29.2529580092	0.0017194842
673	50	32	64	8	PD	M	T20	0.1327	0.0026089074	40.1734273922	0.0033031785
674	51	0	66	0	CON	M	T20	0.8757	0.0141071738	32.0313498672	0.0273388416
675	53	0	71	0	CON	M	T20	0.1491	0.0078952681	38.4288869087	0.0038798938
676	55	0	65	0	CON	M	T20	0.3878	0.0117788831	34.7215841943	0.0111688452
677	57	0	72	0	CON	M	T20	0.043	0.0040394774	36.851976912	0.0011668302
678	59	32	82	23	PD	F	T20	0.0463	0.0065157531	32.982405192	0.0014037788
679	60	0	75	0	CON	M	T20	0.3311	0.0116917564	31.2114238992	0.0106082953
680	61	25	62	16	PD	F	T20	0.4048	0.0091343798	38.7903134487	0.010435595
681	1	45	73	19	PD	M	T21	0.5433	0.0123328604	34.9206440533	0.0155581323
682	4	0	67	0	CON	F	T21	0.3078	0.0072202959	30.5254389315	0.0100833931
683	5	39	73	16	PD	M	T21	0.0686	0.002308055	30.8	0.0022272727
684	6	0	65	0	CON	F	T21	0.0227	0.0008416971	34.866813437	0.0006510489
685	7	41	76	12	PD	M	T21	0.2667	0.0047730117	37.1355994147	0.0071817879
686	8	0	65	0	CON	F	T21	0.2293	0.0020019542	37.7388824229	0.0060759616
687	12	0	73	0	CON	F	T21	0.0235	0.0022073849	34.1031249707	0.0006890864
688	13	103	68	27	PD	M	T21	0.3506	0.0080929283	40.5584173984	0.0086443215
689	14	54	78	11	PD	F	T21	0.1325	0.0041153442	33.677193812	0.0039344133
690	15	0	79	0	CON	M	T21	0.1252	0.0028959943	34.1924203015	0.0036616302
691	18	51	59	25	PD	M	T21	0.2906	0.0032855314	46.014644795	0.0063153807
692	19	83	61	12	PD	M	T21	0.152	0.0029327621	43.0814011737	0.0035282047
693	22	48	69	6	PD	M	T21	0.1595	0.003146335	35.2839100583	0.0045204741
694	23	48	74	11	PD	F	T21	0.1468	0.0018534982	42.5045203831	0.0034537503
695	26	64	78	15	PD	F	T21	0.1129	0.0018239411	42.2791243472	0.0026703486
696	27	103	63	21	PD	M	T21	0.1614	0.0060812173	39.0262042441	0.0041356828
697	28	0	57	0	CON	F	T21	0.14	0.0034911151	35.4243584192	0.0039520829
698	29	0	67	0	CON	F	T21	0.1867	0.0042145056	36.0846	0.0051739523
699	33	0	74	0	CON	M	T21	0.0838	0.0015764159	38.0333522638	0.0022033293
700	34	0	81	0	CON	M	T21	0.0214	0.0010347813	36.132398653	0.0005922662
701	35	0	86	0	CON	M	T21	0.8473	0.0152259334	40.6030340461	0.0208678987
702	36	82	75	19	PD	M	T21	0.1743	0.0036869492	40.6285055808	0.0042900913
703	37	0	70	0	CON	F	T21	0.1777	0.0038791994	36.6782443725	0.0048448339
704	39	0	81	0	CON	M	T21	0.0455	0.0033053558	45.9202385643	0.0009908485
705	43	0	70	0	CON	M	T21	0.8596	0.0103769663	41.2981969837	0.020814468
706	44	0	61	0	CON	F	T21	0.059	0.0048603822	29.2529580092	0.0020168901
707	50	32	64	8	PD	M	T21	0.1597	0.0026089074	40.1734273922	0.0039752645
708	51	0	66	0	CON	M	T21	0.7601	0.0141071738	32.0313498672	0.0237298772
709	53	0	71	0	CON	M	T21	0.1261	0.0078952681	38.4288869087	0.0032813857
710	55	0	65	0	CON	M	T21	0.4347	0.0117788831	34.7215841943	0.0125195901
711	57	0	72	0	CON	M	T21	0.0862	0.0040394774	36.851976912	0.0023390875
712	59	32	82	23	PD	F	T21	0.0833	0.0065157531	32.982405192	0.002525589
713	60	0	75	0	CON	M	T21	0.4633	0.0116917564	31.2114238992	0.0148439239
714	61	25	62	16	PD	F	T21	0.4338	0.0091343798	38.7903134487	0.0111832043
715	1	45	73	19	PD	M	T22	0.5627	0.0123328604	34.9206440533	0.0161136776
716	4	0	67	0	CON	F	T22	0.3613	0.0072202959	30.5254389315	0.0118360296
717	5	39	73	16	PD	M	T22	0.1266	0.002308055	30.8	0.0041103896
718	6	0	65	0	CON	F	T22	0	0.0008416971	34.866813437	0
719	7	41	76	12	PD	M	T22	0.4336	0.0047730117	37.1355994147	0.0116761277
720	8	0	65	0	CON	F	T22	0.2964	0.0020019542	37.7388824229	0.0078539687
721	12	0	73	0	CON	F	T22	0.0668	0.0022073849	34.1031249707	0.0019587648
722	13	103	68	27	PD	M	T22	0.3516	0.0080929283	40.5584173984	0.0086689773
723	14	54	78	11	PD	F	T22	0.1003	0.0041153442	33.677193812	0.0029782767
724	15	0	79	0	CON	M	T22	0.0892	0.0028959943	34.1924203015	0.0026087653
725	18	51	59	25	PD	M	T22	0.2752	0.0032855314	46.014644795	0.0059807046
726	19	83	61	12	PD	M	T22	0.1985	0.0029327621	43.0814011737	0.0046075567
727	22	48	69	6	PD	M	T22	0.1605	0.003146335	35.2839100583	0.0045488156
728	23	48	74	11	PD	F	T22	0.0193	0.0018534982	42.5045203831	0.0004540694
729	26	64	78	15	PD	F	T22	0.1281	0.0018239411	42.2791243472	0.0030298641
730	27	103	63	21	PD	M	T22	0.5424	0.0060812173	39.0262042441	0.013898354
731	28	0	57	0	CON	F	T22	0.1519	0.0034911151	35.4243584192	0.0042880099
732	29	0	67	0	CON	F	T22	0.2164	0.0042145056	36.0846	0.0059970181
733	33	0	74	0	CON	M	T22	0.0881	0.0015764159	38.0333522638	0.002316388
734	34	0	81	0	CON	M	T22	0.0248	0.0010347813	36.132398653	0.0006863646
735	35	0	86	0	CON	M	T22	0.7898	0.0152259334	40.6030340461	0.0194517483
736	36	82	75	19	PD	M	T22	0.1323	0.0036869492	40.6285055808	0.0032563344
737	37	0	70	0	CON	F	T22	0.3856	0.0038791994	36.6782443725	0.0105130441
738	39	0	81	0	CON	M	T22	0.0521	0.0033053558	45.9202385643	0.001134576
739	43	0	70	0	CON	M	T22	0.8833	0.0103769663	41.2981969837	0.0213883429
740	44	0	61	0	CON	F	T22	0.2087	0.0048603822	29.2529580092	0.0071343213
741	50	32	64	8	PD	M	T22	0.1898	0.0026089074	40.1734273922	0.004724516
742	51	0	66	0	CON	M	T22	0.8085	0.0141071738	32.0313498672	0.0252408969
743	53	0	71	0	CON	M	T22	0.1841	0.0078952681	38.4288869087	0.004790667
744	55	0	65	0	CON	M	T22	0.3286	0.0117788831	34.7215841943	0.0094638539
745	57	0	72	0	CON	M	T22	0.3059	0.0040394774	36.851976912	0.0083007759
746	59	32	82	23	PD	F	T22	0.0609	0.0065157531	32.982405192	0.001846439
747	60	0	75	0	CON	M	T22	0.2764	0.0116917564	31.2114238992	0.0088557318
748	61	25	62	16	PD	F	T22	0.445	0.0091343798	38.7903134487	0.0114719362
749	1	45	73	19	PD	M	T23	0.5511	0.0123328604	34.9206440533	0.0157814959
750	4	0	67	0	CON	F	T23	0.5379	0.0072202959	30.5254389315	0.0176213682
751	5	39	73	16	PD	M	T23	0.1825	0.002308055	30.8	0.0059253247
752	6	0	65	0	CON	F	T23	0	0.0008416971	34.866813437	0
753	7	41	76	12	PD	M	T23	0.2714	0.0047730117	37.1355994147	0.0073083511
754	8	0	65	0	CON	F	T23	0.0875	0.0020019542	37.7388824229	0.0023185636
755	12	0	73	0	CON	F	T23	0.1083	0.0022073849	34.1031249707	0.0031756621
756	13	103	68	27	PD	M	T23	1	0.0080929283	40.5584173984	0.0246557944
757	14	54	78	11	PD	F	T23	0.1021	0.0041153442	33.677193812	0.0030317253
758	15	0	79	0	CON	M	T23	0.1017	0.0028959943	34.1924203015	0.0029743434
759	18	51	59	25	PD	M	T23	0.2339	0.0032855314	46.014644795	0.0050831643
760	19	83	61	12	PD	M	T23	0.0978	0.0029327621	43.0814011737	0.0022701212
761	22	48	69	6	PD	M	T23	0.0929	0.003146335	35.2839100583	0.0026329281
762	23	48	74	11	PD	F	T23	0.0493	0.0018534982	42.5045203831	0.0011598766
763	26	64	78	15	PD	F	T23	0.1102	0.0018239411	42.2791243472	0.0026064873
764	27	103	63	21	PD	M	T23	0.4902	0.0060812173	39.0262042441	0.0125607911
765	28	0	57	0	CON	F	T23	0.1234	0.0034911151	35.4243584192	0.0034834788
766	29	0	67	0	CON	F	T23	0.2281	0.0042145056	36.0846	0.0063212562
767	33	0	74	0	CON	M	T23	0.1135	0.0015764159	38.0333522638	0.0029842229
768	34	0	81	0	CON	M	T23	0.011	0.0010347813	36.132398653	0.0003044359
769	35	0	86	0	CON	M	T23	0.719	0.0152259334	40.6030340461	0.0177080363
770	36	82	75	19	PD	M	T23	0.1393	0.0036869492	40.6285055808	0.0034286272
771	37	0	70	0	CON	F	T23	0.2334	0.0038791994	36.6782443725	0.0063634453
772	39	0	81	0	CON	M	T23	0.4052	0.0033053558	45.9202385643	0.008823996
773	43	0	70	0	CON	M	T23	0.4928	0.0103769663	41.2981969837	0.0119327243
774	44	0	61	0	CON	F	T23	0.2557	0.0048603822	29.2529580092	0.0087409964
775	50	32	64	8	PD	M	T23	0.1474	0.0026089074	40.1734273922	0.003669092
776	51	0	66	0	CON	M	T23	0.4582	0.0141071738	32.0313498672	0.0143047359
777	53	0	71	0	CON	M	T23	1	0.0078952681	38.4288869087	0.0260220912
778	55	0	65	0	CON	M	T23	0.3345	0.0117788831	34.7215841943	0.009633777
779	57	0	72	0	CON	M	T23	0.9914	0.0040394774	36.851976912	0.0269022203
780	59	32	82	23	PD	F	T23	0.7771	0.0065157531	32.982405192	0.023561047
781	60	0	75	0	CON	M	T23	0.8511	0.0116917564	31.2114238992	0.0272688616
782	61	25	62	16	PD	F	T23	1	0.0091343798	38.7903134487	0.0257796318
783	1	45	73	19	PD	M	T24	0.5682	0.0123328604	34.9206440533	0.0162711776
784	4	0	67	0	CON	F	T24	0.3927	0.0072202959	30.5254389315	0.0128646799
785	5	39	73	16	PD	M	T24	0.1113	0.002308055	30.8	0.0036136364
786	6	0	65	0	CON	F	T24	0.0512	0.0008416971	34.866813437	0.0014684451
787	7	41	76	12	PD	M	T24	0.2562	0.0047730117	37.1355994147	0.0068990404
788	8	0	65	0	CON	F	T24	0.102	0.0020019542	37.7388824229	0.0027027827
789	12	0	73	0	CON	F	T24	0.0903	0.0022073849	34.1031249707	0.0026478512
790	13	103	68	27	PD	M	T24	0.6116	0.0080929283	40.5584173984	0.0150794838
791	14	54	78	11	PD	F	T24	0	0.0041153442	33.677193812	0
792	15	0	79	0	CON	M	T24	0.1116	0.0028959943	34.1924203015	0.0032638813
793	18	51	59	25	PD	M	T24	0.1599	0.0032855314	46.014644795	0.0034749806
794	19	83	61	12	PD	M	T24	0.0753	0.0029327621	43.0814011737	0.001747854
795	22	48	69	6	PD	M	T24	0.0888	0.003146335	35.2839100583	0.0025167279
796	23	48	74	11	PD	F	T24	0.119	0.0018534982	42.5045203831	0.0027997022
797	26	64	78	15	PD	F	T24	0	0.0018239411	42.2791243472	0
798	27	103	63	21	PD	M	T24	0.1919	0.0060812173	39.0262042441	0.0049172089
799	28	0	57	0	CON	F	T24	0.046	0.0034911151	35.4243584192	0.0012985415
800	29	0	67	0	CON	F	T24	0.1632	0.0042145056	36.0846	0.004522705
801	33	0	74	0	CON	M	T24	0.1215	0.0015764159	38.0333522638	0.0031945646
802	34	0	81	0	CON	M	T24	0.0607	0.0010347813	36.132398653	0.0016799328
803	35	0	86	0	CON	M	T24	0.5199	0.0152259334	40.6030340461	0.0128044618
804	36	82	75	19	PD	M	T24	0.1116	0.0036869492	40.6285055808	0.0027468399
805	37	0	70	0	CON	F	T24	0.0859	0.0038791994	36.6782443725	0.0023419878
806	39	0	81	0	CON	M	T24	0.4857	0.0033053558	45.9202385643	0.0105770356
807	43	0	70	0	CON	M	T24	0.1191	0.0103769663	41.2981969837	0.0028839031
808	44	0	61	0	CON	F	T24	0.259	0.0048603822	29.2529580092	0.0088538055
809	50	32	64	8	PD	M	T24	0.024	0.0026089074	40.1734273922	0.0005974098
810	51	0	66	0	CON	M	T24	0.2203	0.0141071738	32.0313498672	0.0068776371
811	53	0	71	0	CON	M	T24	0.2093	0.0078952681	38.4288869087	0.0054464237
812	55	0	65	0	CON	M	T24	0.5543	0.0117788831	34.7215841943	0.0159641333
813	57	0	72	0	CON	M	T24	0.1967	0.0040394774	36.851976912	0.0053375698
814	59	32	82	23	PD	F	T24	0.1302	0.0065157531	32.982405192	0.0039475593
815	60	0	75	0	CON	M	T24	0.1623	0.0116917564	31.2114238992	0.0052000191
816	61	25	62	16	PD	F	T24	0.7634	0.0091343798	38.7903134487	0.019680171
817	1	45	73	19	PD	M	T25	0.0779	0.0123328604	34.9206440533	0.0022307721
818	4	0	67	0	CON	F	T25	0.377	0.0072202959	30.5254389315	0.0123503548
819	5	39	73	16	PD	M	T25	0.0859	0.002308055	30.8	0.002788961
820	6	0	65	0	CON	F	T25	0.0076	0.0008416971	34.866813437	0.0002179723
821	7	41	76	12	PD	M	T25	0.1769	0.0047730117	37.1355994147	0.0047636231
822	8	0	65	0	CON	F	T25	0.0437	0.0020019542	37.7388824229	0.0011579569
823	12	0	73	0	CON	F	T25	0.111	0.0022073849	34.1031249707	0.0032548337
824	13	103	68	27	PD	M	T25	0.212	0.0080929283	40.5584173984	0.0052270284
825	14	54	78	11	PD	F	T25	0.0895	0.0041153442	33.677193812	0.0026575848
826	15	0	79	0	CON	M	T25	0.0939	0.0028959943	34.1924203015	0.0027462227
827	18	51	59	25	PD	M	T25	0.1419	0.0032855314	46.014644795	0.0030838008
828	19	83	61	12	PD	M	T25	0.164	0.0029327621	43.0814011737	0.0038067471
829	22	48	69	6	PD	M	T25	0.1499	0.003146335	35.2839100583	0.0042483954
830	23	48	74	11	PD	F	T25	0.0965	0.0018534982	42.5045203831	0.0022703468
831	26	64	78	15	PD	F	T25	0.1165	0.0018239411	42.2791243472	0.002755497
832	27	103	63	21	PD	M	T25	0.1647	0.0060812173	39.0262042441	0.0042202413
833	28	0	57	0	CON	F	T25	0.0313	0.0034911151	35.4243584192	0.0008835728
834	29	0	67	0	CON	F	T25	0.1407	0.0042145056	36.0846	0.0038991703
835	33	0	74	0	CON	M	T25	0.1332	0.0015764159	38.0333522638	0.0035021893
836	34	0	81	0	CON	M	T25	0.0366	0.0010347813	36.132398653	0.0010129413
837	35	0	86	0	CON	M	T25	0.4823	0.0152259334	40.6030340461	0.0118784227
838	36	82	75	19	PD	M	T25	0.2096	0.0036869492	40.6285055808	0.0051589394
839	37	0	70	0	CON	F	T25	0.0987	0.0038791994	36.6782443725	0.0026909685
840	39	0	81	0	CON	M	T25	0.017	0.0033053558	45.9202385643	0.0003702071
841	43	0	70	0	CON	M	T25	0.8309	0.0103769663	41.2981969837	0.0201195224
842	44	0	61	0	CON	F	T25	0.1716	0.0048603822	29.2529580092	0.0058660734
843	50	32	64	8	PD	M	T25	0.0215	0.0026089074	40.1734273922	0.0005351796
844	51	0	66	0	CON	M	T25	0.3944	0.0141071738	32.0313498672	0.0123129372
845	53	0	71	0	CON	M	T25	0.2225	0.0078952681	38.4288869087	0.0057899153
846	55	0	65	0	CON	M	T25	0.5406	0.0117788831	34.7215841943	0.0155695661
847	57	0	72	0	CON	M	T25	0.2211	0.0040394774	36.851976912	0.0059996781
848	59	32	82	23	PD	F	T25	0.0487	0.0065157531	32.982405192	0.0014765448
849	60	0	75	0	CON	M	T25	0.2184	0.0116917564	31.2114238992	0.0069974379
850	61	25	62	16	PD	F	T25	0.2631	0.0091343798	38.7903134487	0.0067826211
851	1	45	73	19	PD	M	T26	0.1808	0.0123328604	34.9206440533	0.0051774532
852	4	0	67	0	CON	F	T26	0.231	0.0072202959	30.5254389315	0.0075674588
853	5	39	73	16	PD	M	T26	0.0353	0.002308055	30.8	0.0011461039
854	6	0	65	0	CON	F	T26	0.0227	0.0008416971	34.866813437	0.0006510489
855	7	41	76	12	PD	M	T26	0.1357	0.0047730117	37.1355994147	0.0036541756
856	8	0	65	0	CON	F	T26	0.0233	0.0020019542	37.7388824229	0.0006174004
857	12	0	73	0	CON	F	T26	0.0659	0.0022073849	34.1031249707	0.0019323742
858	13	103	68	27	PD	M	T26	0.4876	0.0080929283	40.5584173984	0.0120221653
859	14	54	78	11	PD	F	T26	0.0215	0.0041153442	33.677193812	0.0006384142
860	15	0	79	0	CON	M	T26	0.1059	0.0028959943	34.1924203015	0.0030971777
861	18	51	59	25	PD	M	T26	0.0877	0.0032855314	46.014644795	0.001905915
862	19	83	61	12	PD	M	T26	0.1429	0.0029327621	43.0814011737	0.0033169766
863	22	48	69	6	PD	M	T26	0.1413	0.003146335	35.2839100583	0.0040046582
864	23	48	74	11	PD	F	T26	0.0815	0.0018534982	42.5045203831	0.0019174431
865	26	64	78	15	PD	F	T26	0.1022	0.0018239411	42.2791243472	0.0024172686
866	27	103	63	21	PD	M	T26	0.1349	0.0060812173	39.0262042441	0.0034566518
867	28	0	57	0	CON	F	T26	0.1317	0.0034911151	35.4243584192	0.0037177808
868	29	0	67	0	CON	F	T26	0.4175	0.0042145056	36.0846	0.0115700326
869	33	0	74	0	CON	M	T26	0.0785	0.0015764159	38.0333522638	0.0020639779
870	34	0	81	0	CON	M	T26	0.0759	0.0010347813	36.132398653	0.0021006078
871	35	0	86	0	CON	M	T26	0.427	0.0152259334	40.6030340461	0.0105164555
872	36	82	75	19	PD	M	T26	0.1929	0.0036869492	40.6285055808	0.004747898
873	37	0	70	0	CON	F	T26	0	0.0038791994	36.6782443725	0
874	39	0	81	0	CON	M	T26	0	0.0033053558	45.9202385643	0
875	43	0	70	0	CON	M	T26	0.8595	0.0103769663	41.2981969837	0.0208120466
876	44	0	61	0	CON	F	T26	0.1191	0.0048603822	29.2529580092	0.0040713831
877	50	32	64	8	PD	M	T26	0.008	0.0026089074	40.1734273922	0.0001991366
878	51	0	66	0	CON	M	T26	0.2711	0.0141071738	32.0313498672	0.0084635834
879	53	0	71	0	CON	M	T26	0.3078	0.0078952681	38.4288869087	0.0080095997
880	55	0	65	0	CON	M	T26	0.6849	0.0117788831	34.7215841943	0.0197254825
881	57	0	72	0	CON	M	T26	0.0055	0.0040394774	36.851976912	0.0001492457
882	59	32	82	23	PD	F	T26	0.1002	0.0065157531	32.982405192	0.0030379834
883	60	0	75	0	CON	M	T26	0.1787	0.0116917564	31.2114238992	0.0057254677
884	61	25	62	16	PD	F	T26	0.6103	0.0091343798	38.7903134487	0.0157333093
885	1	45	73	19	PD	M	T27	0.4458	0.0123328604	34.9206440533	0.0127660876
886	4	0	67	0	CON	F	T27	0.2194	0.0072202959	30.5254389315	0.0071874478
887	5	39	73	16	PD	M	T27	0.026	0.002308055	30.8	0.0008441558
888	6	0	65	0	CON	F	T27	0.0133	0.0008416971	34.866813437	0.0003814515
889	7	41	76	12	PD	M	T27	0.1093	0.0047730117	37.1355994147	0.0029432674
890	8	0	65	0	CON	F	T27	0.035	0.0020019542	37.7388824229	0.0009274254
891	12	0	73	0	CON	F	T27	0.028	0.0022073849	34.1031249707	0.0008210391
892	13	103	68	27	PD	M	T27	0.1333	0.0080929283	40.5584173984	0.0032866174
893	14	54	78	11	PD	F	T27	0.2014	0.0041153442	33.677193812	0.0059803083
894	15	0	79	0	CON	M	T27	0.2243	0.0028959943	34.1924203015	0.0065599334
895	18	51	59	25	PD	M	T27	0.0894	0.0032855314	46.014644795	0.0019428597
896	19	83	61	12	PD	M	T27	0.1731	0.0029327621	43.0814011737	0.0040179752
897	22	48	69	6	PD	M	T27	0.1434	0.003146335	35.2839100583	0.0040641754
898	23	48	74	11	PD	F	T27	0.0879	0.0018534982	42.5045203831	0.0020680153
899	26	64	78	15	PD	F	T27	0.1398	0.0018239411	42.2791243472	0.0033065964
900	27	103	63	21	PD	M	T27	0.2163	0.0060812173	39.0262042441	0.0055424299
901	28	0	57	0	CON	F	T27	0.1593	0.0034911151	35.4243584192	0.0044969057
902	29	0	67	0	CON	F	T27	0.4373	0.0042145056	36.0846	0.0121187432
903	33	0	74	0	CON	M	T27	0.0202	0.0015764159	38.0333522638	0.0005311128
904	34	0	81	0	CON	M	T27	0.0752	0.0010347813	36.132398653	0.0020812346
905	35	0	86	0	CON	M	T27	0.4934	0.0152259334	40.6030340461	0.0121518013
906	36	82	75	19	PD	M	T27	0.179	0.0036869492	40.6285055808	0.0044057737
907	37	0	70	0	CON	F	T27	0.0581	0.0038791994	36.6782443725	0.0015840453
908	39	0	81	0	CON	M	T27	0.0663	0.0033053558	45.9202385643	0.0014438078
909	43	0	70	0	CON	M	T27	0.7524	0.0103769663	41.2981969837	0.018218713
910	44	0	61	0	CON	F	T27	0.2273	0.0048603822	29.2529580092	0.0077701544
911	50	32	64	8	PD	M	T27	0	0.0026089074	40.1734273922	0
912	51	0	66	0	CON	M	T27	0.3229	0.0141071738	32.0313498672	0.0100807491
913	53	0	71	0	CON	M	T27	0.4451	0.0078952681	38.4288869087	0.0115824328
914	55	0	65	0	CON	M	T27	0.2652	0.0117788831	34.7215841943	0.0076379003
915	57	0	72	0	CON	M	T27	0.0799	0.0040394774	36.851976912	0.0021681333
916	59	32	82	23	PD	F	T27	0.1231	0.0065157531	32.982405192	0.003732293
917	60	0	75	0	CON	M	T27	0.1724	0.0116917564	31.2114238992	0.0055236185
918	61	25	62	16	PD	F	T27	0.1247	0.0091343798	38.7903134487	0.0032147201
919	1	45	73	19	PD	M	T28	0.2588	0.0123328604	34.9206440533	0.007411089
920	4	0	67	0	CON	F	T28	0.2491	0.0072202959	30.5254389315	0.0081604068
921	5	39	73	16	PD	M	T28	0.0273	0.002308055	30.8	0.0008863636
922	6	0	65	0	CON	F	T28	0.054	0.0008416971	34.866813437	0.0015487507
923	7	41	76	12	PD	M	T28	0.0781	0.0047730117	37.1355994147	0.0021031033
924	8	0	65	0	CON	F	T28	NA	0.0020019542	37.7388824229	NA
925	12	0	73	0	CON	F	T28	0.028	0.0022073849	34.1031249707	0.0008210391
926	13	103	68	27	PD	M	T28	0.0976	0.0080929283	40.5584173984	0.0024064055
927	14	54	78	11	PD	F	T28	0.1164	0.0041153442	33.677193812	0.003456345
928	15	0	79	0	CON	M	T28	0.1617	0.0028959943	34.1924203015	0.0047291183
929	18	51	59	25	PD	M	T28	0.1066	0.0032855314	46.014644795	0.0023166538
930	19	83	61	12	PD	M	T28	0.0943	0.0029327621	43.0814011737	0.0021888796
931	22	48	69	6	PD	M	T28	0.162	0.003146335	35.2839100583	0.0045913279
932	23	48	74	11	PD	F	T28	0.0622	0.0018534982	42.5045203831	0.0014633738
933	26	64	78	15	PD	F	T28	0.0582	0.0018239411	42.2791243472	0.0013765659
934	27	103	63	21	PD	M	T28	0.2142	0.0060812173	39.0262042441	0.0054886199
935	28	0	57	0	CON	F	T28	0.1473	0.0034911151	35.4243584192	0.0041581558
936	29	0	67	0	CON	F	T28	0.0929	0.0042145056	36.0846	0.0025745055
937	33	0	74	0	CON	M	T28	0.018	0.0015764159	38.0333522638	0.0004732688
938	34	0	81	0	CON	M	T28	0.0821	0.0010347813	36.132398653	0.002272199
939	35	0	86	0	CON	M	T28	0.5465	0.0152259334	40.6030340461	0.0134595853
940	36	82	75	19	PD	M	T28	0.1764	0.0036869492	40.6285055808	0.0043417792
941	37	0	70	0	CON	F	T28	0.2985	0.0038791994	36.6782443725	0.0081383394
942	39	0	81	0	CON	M	T28	0.1151	0.0033053558	45.9202385643	0.0025065201
943	43	0	70	0	CON	M	T28	0.6857	0.0103769663	41.2981969837	0.0166036304
944	44	0	61	0	CON	F	T28	0.1902	0.0048603822	29.2529580092	0.0065019066
945	50	32	64	8	PD	M	T28	0.078	0.0026089074	40.1734273922	0.0019415819
946	51	0	66	0	CON	M	T28	0.3963	0.0141071738	32.0313498672	0.0123722541
947	53	0	71	0	CON	M	T28	0.3984	0.0078952681	38.4288869087	0.0103672011
948	55	0	65	0	CON	M	T28	0.0773	0.0117788831	34.7215841943	0.0022262809
949	57	0	72	0	CON	M	T28	0.0309	0.0040394774	36.851976912	0.0008384896
950	59	32	82	23	PD	F	T28	0.0122	0.0065157531	32.982405192	0.0003698942
951	60	0	75	0	CON	M	T28	0.3605	0.0116917564	31.2114238992	0.011550258
952	61	25	62	16	PD	F	T28	0.1256	0.0091343798	38.7903134487	0.0032379218
953	1	45	73	19	PD	M	T29	0.4326	0.0123328604	34.9206440533	0.0123880877
954	4	0	67	0	CON	F	T29	0.1683	0.0072202959	30.5254389315	0.0055134342
955	5	39	73	16	PD	M	T29	0.0453	0.002308055	30.8	0.0014707792
956	6	0	65	0	CON	F	T29	0.037	0.0008416971	34.866813437	0.001061181
957	7	41	76	12	PD	M	T29	0.0993	0.0047730117	37.1355994147	0.002673984
958	8	0	65	0	CON	F	T29	NA	0.0020019542	37.7388824229	NA
959	12	0	73	0	CON	F	T29	0.0767	0.0022073849	34.1031249707	0.0022490608
960	13	103	68	27	PD	M	T29	0.1587	0.0080929283	40.5584173984	0.0039128746
961	14	54	78	11	PD	F	T29	0.2229	0.0041153442	33.677193812	0.0066187225
962	15	0	79	0	CON	M	T29	0.1049	0.0028959943	34.1924203015	0.0030679314
963	18	51	59	25	PD	M	T29	0.1677	0.0032855314	46.014644795	0.0036444919
964	19	83	61	12	PD	M	T29	0.0626	0.0029327621	43.0814011737	0.0014530632
965	22	48	69	6	PD	M	T29	0.0919	0.003146335	35.2839100583	0.0026045866
966	23	48	74	11	PD	F	T29	0.0461	0.0018534982	42.5045203831	0.0010845905
967	26	64	78	15	PD	F	T29	0.0672	0.0018239411	42.2791243472	0.0015894369
968	27	103	63	21	PD	M	T29	0.6522	0.0060812173	39.0262042441	0.0167118482
969	28	0	57	0	CON	F	T29	0.1317	0.0034911151	35.4243584192	0.0037177808
970	29	0	67	0	CON	F	T29	0.3417	0.0042145056	36.0846	0.0094694135
971	33	0	74	0	CON	M	T29	0.0605	0.0015764159	38.0333522638	0.0015907091
972	34	0	81	0	CON	M	T29	0.0276	0.0010347813	36.132398653	0.0007638574
973	35	0	86	0	CON	M	T29	0.7898	0.0152259334	40.6030340461	0.0194517483
974	36	82	75	19	PD	M	T29	0.1487	0.0036869492	40.6285055808	0.0036599919
975	37	0	70	0	CON	F	T29	0.3473	0.0038791994	36.6782443725	0.0094688283
976	39	0	81	0	CON	M	T29	0.1332	0.0033053558	45.9202385643	0.0029006818
977	43	0	70	0	CON	M	T29	0.3643	0.0103769663	41.2981969837	0.0088212083
978	44	0	61	0	CON	F	T29	0.1399	0.0048603822	29.2529580092	0.0047824223
979	50	32	64	8	PD	M	T29	0.0885	0.0026089074	40.1734273922	0.0022029487
980	51	0	66	0	CON	M	T29	0.6008	0.0141071738	32.0313498672	0.0187566244
981	53	0	71	0	CON	M	T29	0.2447	0.0078952681	38.4288869087	0.0063676057
982	55	0	65	0	CON	M	T29	0.323	0.0117788831	34.7215841943	0.0093025709
983	57	0	72	0	CON	M	T29	0.135	0.0040394774	36.851976912	0.0036633042
984	59	32	82	23	PD	F	T29	0.0959	0.0065157531	32.982405192	0.0029076109
985	60	0	75	0	CON	M	T29	0.6025	0.0116917564	31.2114238992	0.0193038293
986	61	25	62	16	PD	F	T29	0.1707	0.0091343798	38.7903134487	0.0044005832
987	1	45	73	19	PD	M	T30	0.4014	0.0123328604	34.9206440533	0.0114946334
988	4	0	67	0	CON	F	T30	0.2904	0.0072202959	30.5254389315	0.0095133767
989	5	39	73	16	PD	M	T30	0.0546	0.002308055	30.8	0.0017727273
990	6	0	65	0	CON	F	T30	0.0104	0.0008416971	34.866813437	0.0002982779
991	7	41	76	12	PD	M	T30	0.1498	0.0047730117	37.1355994147	0.0040338651
992	8	0	65	0	CON	F	T30	NA	0.0020019542	37.7388824229	NA
993	12	0	73	0	CON	F	T30	0.0993	0.0022073849	34.1031249707	0.0029117566
994	13	103	68	27	PD	M	T30	0.1882	0.0080929283	40.5584173984	0.0046402205
995	14	54	78	11	PD	F	T30	0.1817	0.0041153442	33.677193812	0.0053953426
996	15	0	79	0	CON	M	T30	0.0428	0.0028959943	34.1924203015	0.0012517394
997	18	51	59	25	PD	M	T30	0.1866	0.0032855314	46.014644795	0.0040552307
998	19	83	61	12	PD	M	T30	0.0654	0.0029327621	43.0814011737	0.0015180565
999	22	48	69	6	PD	M	T30	0.0303	0.003146335	35.2839100583	0.0008587484
1000	23	48	74	11	PD	F	T30	0.0986	0.0018534982	42.5045203831	0.0023197533
1001	26	64	78	15	PD	F	T30	0.0627	0.0018239411	42.2791243472	0.0014830014
1002	27	103	63	21	PD	M	T30	0.6739	0.0060812173	39.0262042441	0.0172678848
1003	28	0	57	0	CON	F	T30	0.1123	0.0034911151	35.4243584192	0.003170135
1004	29	0	67	0	CON	F	T30	0.2218	0.0042145056	36.0846	0.0061466664
1005	33	0	74	0	CON	M	T30	0.1077	0.0015764159	38.0333522638	0.0028317251
1006	34	0	81	0	CON	M	T30	0.0345	0.0010347813	36.132398653	0.0009548217
1007	35	0	86	0	CON	M	T30	0.8761	0.0152259334	40.6030340461	0.0215772053
1008	36	82	75	19	PD	M	T30	0.1385	0.0036869492	40.6285055808	0.0034089366
1009	37	0	70	0	CON	F	T30	0.3298	0.0038791994	36.6782443725	0.0089917063
1010	39	0	81	0	CON	M	T30	0.1266	0.0033053558	45.9202385643	0.0027569543
1011	43	0	70	0	CON	M	T30	0.5238	0.0103769663	41.2981969837	0.0126833624
1012	44	0	61	0	CON	F	T30	0.1126	0.0048603822	29.2529580092	0.0038491834
1013	50	32	64	8	PD	M	T30	0.1689	0.0026089074	40.1734273922	0.0042042716
1014	51	0	66	0	CON	M	T30	0.6099	0.0141071738	32.0313498672	0.0190407211
1015	53	0	71	0	CON	M	T30	0.1156	0.0078952681	38.4288869087	0.0030081537
1016	55	0	65	0	CON	M	T30	0.5181	0.0117788831	34.7215841943	0.0149215542
1017	57	0	72	0	CON	M	T30	0.1279	0.0040394774	36.851976912	0.0034706415
1018	59	32	82	23	PD	F	T30	0.0979	0.0065157531	32.982405192	0.0029682493
1019	60	0	75	0	CON	M	T30	0.4689	0.0116917564	31.2114238992	0.0150233453
1020	61	25	62	16	PD	F	T30	0.2095	0.0091343798	38.7903134487	0.0054008329
1021	1	45	73	19	PD	M	T31	0.4521	0.0123328604	34.9206440533	0.0129464966
1022	4	0	67	0	CON	F	T31	0.3235	0.0072202959	30.5254389315	0.0105977182
1023	5	39	73	16	PD	M	T31	0.1213	0.002308055	30.8	0.0039383117
1024	6	0	65	0	CON	F	T31	0.0313	0.0008416971	34.866813437	0.0008977018
1025	7	41	76	12	PD	M	T31	0.1557	0.0047730117	37.1355994147	0.0041927423
1026	8	0	65	0	CON	F	T31	NA	0.0020019542	37.7388824229	NA
1027	12	0	73	0	CON	F	T31	0.1525	0.0022073849	34.1031249707	0.004471731
1028	13	103	68	27	PD	M	T31	0.1234	0.0080929283	40.5584173984	0.003042525
1029	14	54	78	11	PD	F	T31	0.1415	0.0041153442	33.677193812	0.0042016565
1030	15	0	79	0	CON	M	T31	0.0929	0.0028959943	34.1924203015	0.0027169764
1031	18	51	59	25	PD	M	T31	0.3577	0.0032855314	46.014644795	0.0077736121
1032	19	83	61	12	PD	M	T31	0.0964	0.0029327621	43.0814011737	0.0022376245
1033	22	48	69	6	PD	M	T31	0.0969	0.003146335	35.2839100583	0.0027462943
1034	23	48	74	11	PD	F	T31	0.0665	0.0018534982	42.5045203831	0.0015645395
1035	26	64	78	15	PD	F	T31	0	0.0018239411	42.2791243472	0
1036	27	103	63	21	PD	M	T31	0.6997	0.0060812173	39.0262042441	0.0179289791
1037	28	0	57	0	CON	F	T31	0.1703	0.0034911151	35.4243584192	0.0048074265
1038	29	0	67	0	CON	F	T31	0.1785	0.0042145056	36.0846	0.0049467086
1039	33	0	74	0	CON	M	T31	0.1597	0.0015764159	38.0333522638	0.0041989462
1040	34	0	81	0	CON	M	T31	0.0324	0.0010347813	36.132398653	0.0008967022
1041	35	0	86	0	CON	M	T31	0.7655	0.0152259334	40.6030340461	0.0188532709
1042	36	82	75	19	PD	M	T31	0.1466	0.0036869492	40.6285055808	0.003608304
1043	37	0	70	0	CON	F	T31	0.0557	0.0038791994	36.6782443725	0.0015186114
1044	39	0	81	0	CON	M	T31	0.1371	0.0033053558	45.9202385643	0.0029856117
1045	43	0	70	0	CON	M	T31	0.7452	0.0103769663	41.2981969837	0.0180443713
1046	44	0	61	0	CON	F	T31	NA	0.0048603822	29.2529580092	NA
1047	50	32	64	8	PD	M	T31	0.191	0.0026089074	40.1734273922	0.0047543865
1048	51	0	66	0	CON	M	T31	0.644	0.0141071738	32.0313498672	0.0201053032
1049	53	0	71	0	CON	M	T31	0.6091	0.0078952681	38.4288869087	0.0158500558
1050	55	0	65	0	CON	M	T31	0.5177	0.0117788831	34.7215841943	0.014910034
1051	57	0	72	0	CON	M	T31	0.0309	0.0040394774	36.851976912	0.0008384896
1052	59	32	82	23	PD	F	T31	0.0801	0.0065157531	32.982405192	0.0024285676
1053	60	0	75	0	CON	M	T31	1	0.0116917564	31.2114238992	0.0320395508
1054	61	25	62	16	PD	F	T31	0.1304	0.0091343798	38.7903134487	0.003361664
1055	1	45	73	19	PD	M	T32	0.59	0.0123328604	34.9206440533	0.0168954501
1056	4	0	67	0	CON	F	T32	NA	0.0072202959	30.5254389315	NA
1057	5	39	73	16	PD	M	T32	0.1599	0.002308055	30.8	0.0051915584
1058	6	0	65	0	CON	F	T32	NA	0.0008416971	34.866813437	NA
1059	7	41	76	12	PD	M	T32	NA	0.0047730117	37.1355994147	NA
1060	8	0	65	0	CON	F	T32	NA	0.0020019542	37.7388824229	NA
1061	12	0	73	0	CON	F	T32	0.1264	0.0022073849	34.1031249707	0.0037064052
1062	13	103	68	27	PD	M	T32	0.2333	0.0080929283	40.5584173984	0.0057521968
1063	14	54	78	11	PD	F	T32	NA	0.0041153442	33.677193812	NA
1064	15	0	79	0	CON	M	T32	0.1174	0.0028959943	34.1924203015	0.0034335095
1065	18	51	59	25	PD	M	T32	0.3525	0.0032855314	46.014644795	0.0076606046
1066	19	83	61	12	PD	M	T32	0.1196	0.0029327621	43.0814011737	0.00277614
1067	22	48	69	6	PD	M	T32	0.2009	0.003146335	35.2839100583	0.0056938134
1068	23	48	74	11	PD	F	T32	0.0589	0.0018534982	42.5045203831	0.001385735
1069	26	64	78	15	PD	F	T32	0.0977	0.0018239411	42.2791243472	0.0023108331
1070	27	103	63	21	PD	M	T32	0.179	0.0060812173	39.0262042441	0.0045866618
1071	28	0	57	0	CON	F	T32	0.1814	0.0034911151	35.4243584192	0.0051207702
1072	29	0	67	0	CON	F	T32	0.22	0.0042145056	36.0846	0.0060967837
1073	33	0	74	0	CON	M	T32	0.1109	0.0015764159	38.0333522638	0.0029158618
1074	34	0	81	0	CON	M	T32	0.0221	0.0010347813	36.132398653	0.0006116394
1075	35	0	86	0	CON	M	T32	0.6681	0.0152259334	40.6030340461	0.0164544354
1076	36	82	75	19	PD	M	T32	0.1546	0.0036869492	40.6285055808	0.0038052101
1077	37	0	70	0	CON	F	T32	0.3612	0.0038791994	36.6782443725	0.0098477996
1078	39	0	81	0	CON	M	T32	0.131	0.0033053558	45.9202385643	0.0028527726
1079	43	0	70	0	CON	M	T32	0.8285	0.0103769663	41.2981969837	0.0200614085
1080	44	0	61	0	CON	F	T32	NA	0.0048603822	29.2529580092	NA
1081	50	32	64	8	PD	M	T32	0.1088	0.0026089074	40.1734273922	0.0027082578
1082	51	0	66	0	CON	M	T32	0.523	0.0141071738	32.0313498672	0.016327754
1083	53	0	71	0	CON	M	T32	0.1979	0.0078952681	38.4288869087	0.0051497718
1084	55	0	65	0	CON	M	T32	0.4186	0.0117788831	34.7215841943	0.0120559015
1085	57	0	72	0	CON	M	T32	0.0248	0.0040394774	36.851976912	0.0006729625
1086	59	32	82	23	PD	F	T32	0.0815	0.0065157531	32.982405192	0.0024710145
1087	60	0	75	0	CON	M	T32	0.7095	0.0116917564	31.2114238992	0.0227320613
1088	61	25	62	16	PD	F	T32	0.2772	0.0091343798	38.7903134487	0.0071461139
1089	1	45	73	19	PD	M	T33	0.583	0.0123328604	34.9206440533	0.0166949956
1090	4	0	67	0	CON	F	T33	NA	0.0072202959	30.5254389315	NA
1091	5	39	73	16	PD	M	T33	0.0906	0.002308055	30.8	0.0029415584
1092	6	0	65	0	CON	F	T33	NA	0.0008416971	34.866813437	NA
1093	7	41	76	12	PD	M	T33	NA	0.0047730117	37.1355994147	NA
1094	8	0	65	0	CON	F	T33	NA	0.0020019542	37.7388824229	NA
1095	12	0	73	0	CON	F	T33	0.0713	0.0022073849	34.1031249707	0.0020907175
1096	13	103	68	27	PD	M	T33	0.2037	0.0080929283	40.5584173984	0.0050223853
1097	14	54	78	11	PD	F	T33	NA	0.0041153442	33.677193812	NA
1098	15	0	79	0	CON	M	T33	NA	0.0028959943	34.1924203015	NA
1099	18	51	59	25	PD	M	T33	0.1462	0.0032855314	46.014644795	0.0031772493
1100	19	83	61	12	PD	M	T33	0.171	0.0029327621	43.0814011737	0.0039692302
1101	22	48	69	6	PD	M	T33	0.1166	0.003146335	35.2839100583	0.0033046224
1102	23	48	74	11	PD	F	T33	0.0461	0.0018534982	42.5045203831	0.0010845905
1103	26	64	78	15	PD	F	T33	0.0842	0.0018239411	42.2791243472	0.0019915266
1104	27	103	63	21	PD	M	T33	0.1817	0.0060812173	39.0262042441	0.0046558461
1105	28	0	57	0	CON	F	T33	0.1713	0.0034911151	35.4243584192	0.0048356557
1106	29	0	67	0	CON	F	T33	0.2074	0.0042145056	36.0846	0.0057476042
1107	33	0	74	0	CON	M	T33	0.0875	0.0015764159	38.0333522638	0.0023006124
1108	34	0	81	0	CON	M	T33	0.0669	0.0010347813	36.132398653	0.0018515239
1109	35	0	86	0	CON	M	T33	0.5111	0.0152259334	40.6030340461	0.0125877293
1110	36	82	75	19	PD	M	T33	0.2311	0.0036869492	40.6285055808	0.0056881245
1111	37	0	70	0	CON	F	T33	0.0116	0.0038791994	36.6782443725	0.0003162638
1112	39	0	81	0	CON	M	T33	0.1371	0.0033053558	45.9202385643	0.0029856117
1113	43	0	70	0	CON	M	T33	0.8309	0.0103769663	41.2981969837	0.0201195224
1114	44	0	61	0	CON	F	T33	NA	0.0048603822	29.2529580092	NA
1115	50	32	64	8	PD	M	T33	0.0307	0.0026089074	40.1734273922	0.0007641867
1116	51	0	66	0	CON	M	T33	0.2625	0.0141071738	32.0313498672	0.0081950964
1117	53	0	71	0	CON	M	T33	0.2666	0.0078952681	38.4288869087	0.0069374895
1118	55	0	65	0	CON	M	T33	0.5478	0.0117788831	34.7215841943	0.0157769299
1119	57	0	72	0	CON	M	T33	0.0309	0.0040394774	36.851976912	0.0008384896
1120	59	32	82	23	PD	F	T33	0.0637	0.0065157531	32.982405192	0.0019313328
1121	60	0	75	0	CON	M	T33	0.5889	0.0116917564	31.2114238992	0.0188680914
1122	61	25	62	16	PD	F	T33	0.2454	0.0091343798	38.7903134487	0.0063263217
1123	1	45	73	19	PD	M	T34	0.5705	0.0123328604	34.9206440533	0.0163370412
1124	4	0	67	0	CON	F	T34	NA	0.0072202959	30.5254389315	NA
1125	5	39	73	16	PD	M	T34	0.0866	0.002308055	30.8	0.0028116883
1126	6	0	65	0	CON	F	T34	NA	0.0008416971	34.866813437	NA
1127	7	41	76	12	PD	M	T34	NA	0.0047730117	37.1355994147	NA
1128	8	0	65	0	CON	F	T34	NA	0.0020019542	37.7388824229	NA
1129	12	0	73	0	CON	F	T34	0.0343	0.0022073849	34.1031249707	0.0010057729
1130	13	103	68	27	PD	M	T34	0.8237	0.0080929283	40.5584173984	0.0203089778
1131	14	54	78	11	PD	F	T34	NA	0.0041153442	33.677193812	NA
1132	15	0	79	0	CON	M	T34	NA	0.0028959943	34.1924203015	NA
1133	18	51	59	25	PD	M	T34	0.1668	0.0032855314	46.014644795	0.0036249329
1134	19	83	61	12	PD	M	T34	0.2555	0.0029327621	43.0814011737	0.0059306335
1135	22	48	69	6	PD	M	T34	0.1156	0.003146335	35.2839100583	0.0032762809
1136	23	48	74	11	PD	F	T34	NA	0.0018534982	42.5045203831	NA
1137	26	64	78	15	PD	F	T34	0.086	0.0018239411	42.2791243472	0.0020341008
1138	27	103	63	21	PD	M	T34	0.2454	0.0060812173	39.0262042441	0.0062880827
1139	28	0	57	0	CON	F	T34	NA	0.0034911151	35.4243584192	NA
1140	29	0	67	0	CON	F	T34	0.6952	0.0042145056	36.0846	0.0192658364
1141	33	0	74	0	CON	M	T34	0.0812	0.0015764159	38.0333522638	0.0021349683
1142	34	0	81	0	CON	M	T34	0.0442	0.0010347813	36.132398653	0.0012232789
1143	35	0	86	0	CON	M	T34	0.4735	0.0152259334	40.6030340461	0.0116616901
1144	36	82	75	19	PD	M	T34	0.2574	0.0036869492	40.6285055808	0.0063354533
1145	37	0	70	0	CON	F	T34	0.0557	0.0038791994	36.6782443725	0.0015186114
1146	39	0	81	0	CON	M	T34	0.023	0.0033053558	45.9202385643	0.0005008685
1147	43	0	70	0	CON	M	T34	0.4691	0.0103769663	41.2981969837	0.0113588494
1148	44	0	61	0	CON	F	T34	NA	0.0048603822	29.2529580092	NA
1149	50	32	64	8	PD	M	T34	0.0067	0.0026089074	40.1734273922	0.0001667769
1150	51	0	66	0	CON	M	T34	0.4573	0.0141071738	32.0313498672	0.0142766384
1151	53	0	71	0	CON	M	T34	0.8939	0.0078952681	38.4288869087	0.0232611473
1152	55	0	65	0	CON	M	T34	0.5319	0.0117788831	34.7215841943	0.0153190015
1153	57	0	72	0	CON	M	T34	0.1571	0.0040394774	36.851976912	0.0042630006
1154	59	32	82	23	PD	F	T34	0.7936	0.0065157531	32.982405192	0.0240613138
1155	60	0	75	0	CON	M	T34	0.8255	0.0116917564	31.2114238992	0.0264486491
1156	61	25	62	16	PD	F	T34	0.7562	0.0091343798	38.7903134487	0.0194945576
1157	1	45	73	19	PD	M	T35	0.2915	0.0123328604	34.9206440533	0.0083474978
1158	4	0	67	0	CON	F	T35	NA	0.0072202959	30.5254389315	NA
1159	5	39	73	16	PD	M	T35	0.0373	0.002308055	30.8	0.001211039
1160	6	0	65	0	CON	F	T35	NA	0.0008416971	34.866813437	NA
1161	7	41	76	12	PD	M	T35	NA	0.0047730117	37.1355994147	NA
1162	8	0	65	0	CON	F	T35	NA	0.0020019542	37.7388824229	NA
1163	12	0	73	0	CON	F	T35	0.0081	0.0022073849	34.1031249707	0.0002375149
1164	13	103	68	27	PD	M	T35	0.477	0.0080929283	40.5584173984	0.0117608139
1165	14	54	78	11	PD	F	T35	NA	0.0041153442	33.677193812	NA
1166	15	0	79	0	CON	M	T35	NA	0.0028959943	34.1924203015	NA
1167	18	51	59	25	PD	M	T35	0.3181	0.0032855314	46.014644795	0.0069130165
1168	19	83	61	12	PD	M	T35	NA	0.0029327621	43.0814011737	NA
1169	22	48	69	6	PD	M	T35	NA	0.003146335	35.2839100583	NA
1170	23	48	74	11	PD	F	T35	NA	0.0018534982	42.5045203831	NA
1171	26	64	78	15	PD	F	T35	0.0582	0.0018239411	42.2791243472	0.0013765659
1172	27	103	63	21	PD	M	T35	0.238	0.0060812173	39.0262042441	0.0060984665
1173	28	0	57	0	CON	F	T35	NA	0.0034911151	35.4243584192	NA
1174	29	0	67	0	CON	F	T35	NA	0.0042145056	36.0846	NA
1175	33	0	74	0	CON	M	T35	0.1146	0.0015764159	38.0333522638	0.0030131449
1176	34	0	81	0	CON	M	T35	0.0393	0.0010347813	36.132398653	0.0010876665
1177	35	0	86	0	CON	M	T35	0.6836	0.0152259334	40.6030340461	0.0168361803
1178	36	82	75	19	PD	M	T35	0.2104	0.0036869492	40.6285055808	0.0051786301
1179	37	0	70	0	CON	F	T35	0.0581	0.0038791994	36.6782443725	0.0015840453
1180	39	0	81	0	CON	M	T35	0.0444	0.0033053558	45.9202385643	0.0009668939
1181	43	0	70	0	CON	M	T35	0.7119	0.0103769663	41.2981969837	0.0172380407
1182	44	0	61	0	CON	F	T35	NA	0.0048603822	29.2529580092	NA
1183	50	32	64	8	PD	M	T35	NA	0.0026089074	40.1734273922	NA
1184	51	0	66	0	CON	M	T35	0.3992	0.0141071738	32.0313498672	0.0124627904
1185	53	0	71	0	CON	M	T35	0.2043	0.0078952681	38.4288869087	0.0053163132
1186	55	0	65	0	CON	M	T35	0.7204	0.0117788831	34.7215841943	0.0207479012
1187	57	0	72	0	CON	M	T35	0.1223	0.0040394774	36.851976912	0.0033186822
1188	59	32	82	23	PD	F	T35	0.3282	0.0065157531	32.982405192	0.0099507601
1189	60	0	75	0	CON	M	T35	0.1371	0.0116917564	31.2114238992	0.0043926224
1190	61	25	62	16	PD	F	T35	0.4956	0.0091343798	38.7903134487	0.0127763855
1191	1	45	73	19	PD	M	T36	0.2736	0.0123328604	34.9206440533	0.007834907
1192	4	0	67	0	CON	F	T36	NA	0.0072202959	30.5254389315	NA
1193	5	39	73	16	PD	M	T36	0.0193	0.002308055	30.8	0.0006266234
1194	6	0	65	0	CON	F	T36	NA	0.0008416971	34.866813437	NA
1195	7	41	76	12	PD	M	T36	NA	0.0047730117	37.1355994147	NA
1196	8	0	65	0	CON	F	T36	NA	0.0020019542	37.7388824229	NA
1197	12	0	73	0	CON	F	T36	0.0523	0.0022073849	34.1031249707	0.0015335838
1198	13	103	68	27	PD	M	T36	0.2597	0.0080929283	40.5584173984	0.0064031098
1199	14	54	78	11	PD	F	T36	NA	0.0041153442	33.677193812	NA
1200	15	0	79	0	CON	M	T36	NA	0.0028959943	34.1924203015	NA
1201	18	51	59	25	PD	M	T36	0.2502	0.0032855314	46.014644795	0.0054373994
1202	19	83	61	12	PD	M	T36	NA	0.0029327621	43.0814011737	NA
1203	22	48	69	6	PD	M	T36	NA	0.003146335	35.2839100583	NA
1204	23	48	74	11	PD	F	T36	NA	0.0018534982	42.5045203831	NA
1205	26	64	78	15	PD	F	T36	NA	0.0018239411	42.2791243472	NA
1206	27	103	63	21	PD	M	T36	NA	0.0060812173	39.0262042441	NA
1207	28	0	57	0	CON	F	T36	NA	0.0034911151	35.4243584192	NA
1208	29	0	67	0	CON	F	T36	NA	0.0042145056	36.0846	NA
1209	33	0	74	0	CON	M	T36	0.0127	0.0015764159	38.0333522638	0.0003339174
1210	34	0	81	0	CON	M	T36	0.0524	0.0010347813	36.132398653	0.001450222
1211	35	0	86	0	CON	M	T36	0.4912	0.0152259334	40.6030340461	0.0120976181
1212	36	82	75	19	PD	M	T36	0.2384	0.0036869492	40.6285055808	0.0058678014
1213	37	0	70	0	CON	F	T36	0.1626	0.0038791994	36.6782443725	0.0044331457
1214	39	0	81	0	CON	M	T36	0.0428	0.0033053558	45.9202385643	0.0009320509
1215	43	0	70	0	CON	M	T36	0.462	0.0103769663	41.2981969837	0.0111869291
1216	44	0	61	0	CON	F	T36	NA	0.0048603822	29.2529580092	NA
1217	50	32	64	8	PD	M	T36	NA	0.0026089074	40.1734273922	NA
1218	51	0	66	0	CON	M	T36	0.2941	0.0141071738	32.0313498672	0.0091816299
1219	53	0	71	0	CON	M	T36	0.2343	0.0078952681	38.4288869087	0.006096976
1220	55	0	65	0	CON	M	T36	0.6187	0.0117788831	34.7215841943	0.0178188874
1221	57	0	72	0	CON	M	T36	0.1168	0.0040394774	36.851976912	0.0031694365
1222	59	32	82	23	PD	F	T36	0.198	0.0065157531	32.982405192	0.0060032008
1223	60	0	75	0	CON	M	T36	0.223	0.0116917564	31.2114238992	0.0071448198
1224	61	25	62	16	PD	F	T36	0.2614	0.0091343798	38.7903134487	0.0067387958
1225	1	45	73	19	PD	M	T37	0.251	0.0123328604	34.9206440533	0.0071877254
1226	4	0	67	0	CON	F	T37	NA	0.0072202959	30.5254389315	NA
1227	5	39	73	16	PD	M	T37	NA	0.002308055	30.8	NA
1228	6	0	65	0	CON	F	T37	NA	0.0008416971	34.866813437	NA
1229	7	41	76	12	PD	M	T37	NA	0.0047730117	37.1355994147	NA
1230	8	0	65	0	CON	F	T37	NA	0.0020019542	37.7388824229	NA
1231	12	0	73	0	CON	F	T37	0.0767	0.0022073849	34.1031249707	0.0022490608
1232	13	103	68	27	PD	M	T37	0.401	0.0080929283	40.5584173984	0.0098869735
1233	14	54	78	11	PD	F	T37	NA	0.0041153442	33.677193812	NA
1234	15	0	79	0	CON	M	T37	NA	0.0028959943	34.1924203015	NA
1235	18	51	59	25	PD	M	T37	0.1126	0.0032855314	46.014644795	0.002447047
1236	19	83	61	12	PD	M	T37	NA	0.0029327621	43.0814011737	NA
1237	22	48	69	6	PD	M	T37	NA	0.003146335	35.2839100583	NA
1238	23	48	74	11	PD	F	T37	NA	0.0018534982	42.5045203831	NA
1239	26	64	78	15	PD	F	T37	NA	0.0018239411	42.2791243472	NA
1240	27	103	63	21	PD	M	T37	NA	0.0060812173	39.0262042441	NA
1241	28	0	57	0	CON	F	T37	NA	0.0034911151	35.4243584192	NA
1242	29	0	67	0	CON	F	T37	NA	0.0042145056	36.0846	NA
1243	33	0	74	0	CON	M	T37	0.0101	0.0015764159	38.0333522638	0.0002655564
1244	34	0	81	0	CON	M	T37	0.0331	0.0010347813	36.132398653	0.0009160754
1245	35	0	86	0	CON	M	T37	0.6659	0.0152259334	40.6030340461	0.0164002522
1246	36	82	75	19	PD	M	T37	NA	0.0036869492	40.6285055808	NA
1247	37	0	70	0	CON	F	T37	0.115	0.0038791994	36.6782443725	0.0031353736
1248	39	0	81	0	CON	M	T37	0.023	0.0033053558	45.9202385643	0.0005008685
1249	43	0	70	0	CON	M	T37	0.8334	0.0103769663	41.2981969837	0.0201800577
1250	44	0	61	0	CON	F	T37	NA	0.0048603822	29.2529580092	NA
1251	50	32	64	8	PD	M	T37	NA	0.0026089074	40.1734273922	NA
1252	51	0	66	0	CON	M	T37	0.4309	0.0141071738	32.0313498672	0.0134524459
1253	53	0	71	0	CON	M	T37	0.413	0.0078952681	38.4288869087	0.0107471237
1254	55	0	65	0	CON	M	T37	0.5512	0.0117788831	34.7215841943	0.0158748517
1255	57	0	72	0	CON	M	T37	0.4523	0.0040394774	36.851976912	0.0122734257
1256	59	32	82	23	PD	F	T37	0.2224	0.0065157531	32.982405192	0.0067429891
1257	60	0	75	0	CON	M	T37	0.2937	0.0116917564	31.2114238992	0.0094100161
1258	61	25	62	16	PD	F	T37	0.4403	0.0091343798	38.7903134487	0.0113507719
1259	1	45	73	19	PD	M	T38	0.2393	0.0123328604	34.9206440533	0.00685268
1260	4	0	67	0	CON	F	T38	NA	0.0072202959	30.5254389315	NA
1261	5	39	73	16	PD	M	T38	NA	0.002308055	30.8	NA
1262	6	0	65	0	CON	F	T38	NA	0.0008416971	34.866813437	NA
1263	7	41	76	12	PD	M	T38	NA	0.0047730117	37.1355994147	NA
1264	8	0	65	0	CON	F	T38	NA	0.0020019542	37.7388824229	NA
1265	12	0	73	0	CON	F	T38	0.1101	0.0022073849	34.1031249707	0.0032284431
1266	13	103	68	27	PD	M	T38	0.7929	0.0080929283	40.5584173984	0.0195495794
1267	14	54	78	11	PD	F	T38	NA	0.0041153442	33.677193812	NA
1268	15	0	79	0	CON	M	T38	NA	0.0028959943	34.1924203015	NA
1269	18	51	59	25	PD	M	T38	NA	0.0032855314	46.014644795	NA
1270	19	83	61	12	PD	M	T38	NA	0.0029327621	43.0814011737	NA
1271	22	48	69	6	PD	M	T38	NA	0.003146335	35.2839100583	NA
1272	23	48	74	11	PD	F	T38	NA	0.0018534982	42.5045203831	NA
1273	26	64	78	15	PD	F	T38	NA	0.0018239411	42.2791243472	NA
1274	27	103	63	21	PD	M	T38	NA	0.0060812173	39.0262042441	NA
1275	28	0	57	0	CON	F	T38	NA	0.0034911151	35.4243584192	NA
1276	29	0	67	0	CON	F	T38	NA	0.0042145056	36.0846	NA
1277	33	0	74	0	CON	M	T38	0.0562	0.0015764159	38.0333522638	0.0014776504
1278	34	0	81	0	CON	M	T38	0.0559	0.0010347813	36.132398653	0.001547088
1279	35	0	86	0	CON	M	T38	0.8142	0.0152259334	40.6030340461	0.0200526887
1280	36	82	75	19	PD	M	T38	NA	0.0036869492	40.6285055808	NA
1281	37	0	70	0	CON	F	T38	0.1928	0.0038791994	36.6782443725	0.005256522
1282	39	0	81	0	CON	M	T38	0.0334	0.0033053558	45.9202385643	0.0007273481
1283	43	0	70	0	CON	M	T38	0.8477	0.0103769663	41.2981969837	0.0205263198
1284	44	0	61	0	CON	F	T38	NA	0.0048603822	29.2529580092	NA
1285	50	32	64	8	PD	M	T38	NA	0.0026089074	40.1734273922	NA
1286	51	0	66	0	CON	M	T38	0.727	0.0141071738	32.0313498672	0.0226965146
1287	53	0	71	0	CON	M	T38	0.3122	0.0078952681	38.4288869087	0.0081240969
1288	55	0	65	0	CON	M	T38	0.0729	0.0117788831	34.7215841943	0.0020995586
1289	57	0	72	0	CON	M	T38	0.1705	0.0040394774	36.851976912	0.0046266175
1290	59	32	82	23	PD	F	T38	0.8357	0.0065157531	32.982405192	0.0253377519
1291	60	0	75	0	CON	M	T38	0.1571	0.0116917564	31.2114238992	0.0050334134
1292	61	25	62	16	PD	F	T38	0.6964	0.0091343798	38.7903134487	0.0179529356
1293	1	45	73	19	PD	M	T39	0.3398	0.0123328604	34.9206440533	0.0097306338
1294	4	0	67	0	CON	F	T39	NA	0.0072202959	30.5254389315	NA
1295	5	39	73	16	PD	M	T39	NA	0.002308055	30.8	NA
1296	6	0	65	0	CON	F	T39	NA	0.0008416971	34.866813437	NA
1297	7	41	76	12	PD	M	T39	NA	0.0047730117	37.1355994147	NA
1298	8	0	65	0	CON	F	T39	NA	0.0020019542	37.7388824229	NA
1299	12	0	73	0	CON	F	T39	0.1002	0.0022073849	34.1031249707	0.0029381472
1300	13	103	68	27	PD	M	T39	0.7141	0.0080929283	40.5584173984	0.0176067028
1301	14	54	78	11	PD	F	T39	NA	0.0041153442	33.677193812	NA
1302	15	0	79	0	CON	M	T39	NA	0.0028959943	34.1924203015	NA
1303	18	51	59	25	PD	M	T39	NA	0.0032855314	46.014644795	NA
1304	19	83	61	12	PD	M	T39	NA	0.0029327621	43.0814011737	NA
1305	22	48	69	6	PD	M	T39	NA	0.003146335	35.2839100583	NA
1306	23	48	74	11	PD	F	T39	NA	0.0018534982	42.5045203831	NA
1307	26	64	78	15	PD	F	T39	NA	0.0018239411	42.2791243472	NA
1308	27	103	63	21	PD	M	T39	NA	0.0060812173	39.0262042441	NA
1309	28	0	57	0	CON	F	T39	NA	0.0034911151	35.4243584192	NA
1310	29	0	67	0	CON	F	T39	NA	0.0042145056	36.0846	NA
1311	33	0	74	0	CON	M	T39	0.13	0.0015764159	38.0333522638	0.0034180526
1312	34	0	81	0	CON	M	T39	0.078	0.0010347813	36.132398653	0.0021587274
1313	35	0	86	0	CON	M	T39	0.7743	0.0152259334	40.6030340461	0.0190700035
1314	36	82	75	19	PD	M	T39	NA	0.0036869492	40.6285055808	NA
1315	37	0	70	0	CON	F	T39	0.2137	0.0038791994	36.6782443725	0.0058263421
1316	39	0	81	0	CON	M	T39	0.0614	0.0033053558	45.9202385643	0.0013371011
1317	43	0	70	0	CON	M	T39	0.8219	0.0103769663	41.2981969837	0.0199015952
1318	44	0	61	0	CON	F	T39	NA	0.0048603822	29.2529580092	NA
1319	50	32	64	8	PD	M	T39	NA	0.0026089074	40.1734273922	NA
1320	51	0	66	0	CON	M	T39	0.8925	0.0141071738	32.0313498672	0.0278633278
1321	53	0	71	0	CON	M	T39	0.2532	0.0078952681	38.4288869087	0.0065887935
1322	55	0	65	0	CON	M	T39	0.1051	0.0117788831	34.7215841943	0.0030269356
1323	57	0	72	0	CON	M	T39	0.011	0.0040394774	36.851976912	0.0002984914
1324	59	32	82	23	PD	F	T39	0.8858	0.0065157531	32.982405192	0.0268567436
1325	60	0	75	0	CON	M	T39	0.3944	0.0116917564	31.2114238992	0.0126363988
1326	61	25	62	16	PD	F	T39	0.5686	0.0091343798	38.7903134487	0.0146582987
1327	1	45	73	19	PD	M	T40	0.1426	0.0123328604	34.9206440533	0.0040835444
1328	4	0	67	0	CON	F	T40	NA	0.0072202959	30.5254389315	NA
1329	5	39	73	16	PD	M	T40	NA	0.002308055	30.8	NA
1330	6	0	65	0	CON	F	T40	NA	0.0008416971	34.866813437	NA
1331	7	41	76	12	PD	M	T40	NA	0.0047730117	37.1355994147	NA
1332	8	0	65	0	CON	F	T40	NA	0.0020019542	37.7388824229	NA
1333	12	0	73	0	CON	F	T40	0.0487	0.0022073849	34.1031249707	0.0014280216
1334	13	103	68	27	PD	M	T40	0.6438	0.0080929283	40.5584173984	0.0158734004
1335	14	54	78	11	PD	F	T40	NA	0.0041153442	33.677193812	NA
1336	15	0	79	0	CON	M	T40	NA	0.0028959943	34.1924203015	NA
1337	18	51	59	25	PD	M	T40	NA	0.0032855314	46.014644795	NA
1338	19	83	61	12	PD	M	T40	NA	0.0029327621	43.0814011737	NA
1339	22	48	69	6	PD	M	T40	NA	0.003146335	35.2839100583	NA
1340	23	48	74	11	PD	F	T40	NA	0.0018534982	42.5045203831	NA
1341	26	64	78	15	PD	F	T40	NA	0.0018239411	42.2791243472	NA
1342	27	103	63	21	PD	M	T40	NA	0.0060812173	39.0262042441	NA
1343	28	0	57	0	CON	F	T40	NA	0.0034911151	35.4243584192	NA
1344	29	0	67	0	CON	F	T40	NA	0.0042145056	36.0846	NA
1345	33	0	74	0	CON	M	T40	0.1645	0.0015764159	38.0333522638	0.0043251512
1346	34	0	81	0	CON	M	T40	0.0449	0.0010347813	36.132398653	0.0012426521
1347	35	0	86	0	CON	M	T40	0.8319	0.0152259334	40.6030340461	0.0204886167
1348	36	82	75	19	PD	M	T40	NA	0.0036869492	40.6285055808	NA
1349	37	0	70	0	CON	F	T40	NA	0.0038791994	36.6782443725	NA
1350	39	0	81	0	CON	M	T40	0.0444	0.0033053558	45.9202385643	0.0009668939
1351	43	0	70	0	CON	M	T40	0.4666	0.0103769663	41.2981969837	0.0112983141
1352	44	0	61	0	CON	F	T40	NA	0.0048603822	29.2529580092	NA
1353	50	32	64	8	PD	M	T40	NA	0.0026089074	40.1734273922	NA
1354	51	0	66	0	CON	M	T40	0.4976	0.0141071738	32.0313498672	0.0155347808
1355	53	0	71	0	CON	M	T40	0.2578	0.0078952681	38.4288869087	0.0067084951
1356	55	0	65	0	CON	M	T40	0.2765	0.0117788831	34.7215841943	0.0079633463
1357	57	0	72	0	CON	M	T40	0.0303	0.0040394774	36.851976912	0.0008222083
1358	59	32	82	23	PD	F	T40	0.8896	0.0065157531	32.982405192	0.0269719566
1359	60	0	75	0	CON	M	T40	0.3641	0.0116917564	31.2114238992	0.0116656004
1360	61	25	62	16	PD	F	T40	0.4726	0.0091343798	38.7903134487	0.012183454
1361	1	45	73	19	PD	M	T41	0.2985	0.0123328604	34.9206440533	0.0085479523
1362	4	0	67	0	CON	F	T41	NA	0.0072202959	30.5254389315	NA
1363	5	39	73	16	PD	M	T41	NA	0.002308055	30.8	NA
1364	6	0	65	0	CON	F	T41	NA	0.0008416971	34.866813437	NA
1365	7	41	76	12	PD	M	T41	NA	0.0047730117	37.1355994147	NA
1366	8	0	65	0	CON	F	T41	NA	0.0020019542	37.7388824229	NA
1367	12	0	73	0	CON	F	T41	0.0397	0.0022073849	34.1031249707	0.0011641162
1368	13	103	68	27	PD	M	T41	0.7659	0.0080929283	40.5584173984	0.0188838729
1369	14	54	78	11	PD	F	T41	NA	0.0041153442	33.677193812	NA
1370	15	0	79	0	CON	M	T41	NA	0.0028959943	34.1924203015	NA
1371	18	51	59	25	PD	M	T41	NA	0.0032855314	46.014644795	NA
1372	19	83	61	12	PD	M	T41	NA	0.0029327621	43.0814011737	NA
1373	22	48	69	6	PD	M	T41	NA	0.003146335	35.2839100583	NA
1374	23	48	74	11	PD	F	T41	NA	0.0018534982	42.5045203831	NA
1375	26	64	78	15	PD	F	T41	NA	0.0018239411	42.2791243472	NA
1376	27	103	63	21	PD	M	T41	NA	0.0060812173	39.0262042441	NA
1377	28	0	57	0	CON	F	T41	NA	0.0034911151	35.4243584192	NA
1378	29	0	67	0	CON	F	T41	NA	0.0042145056	36.0846	NA
1379	33	0	74	0	CON	M	T41	0.1114	0.0015764159	38.0333522638	0.0029290082
1380	34	0	81	0	CON	M	T41	NA	0.0010347813	36.132398653	NA
1381	35	0	86	0	CON	M	T41	0.7058	0.0152259334	40.6030340461	0.0173829374
1382	36	82	75	19	PD	M	T41	NA	0.0036869492	40.6285055808	NA
1383	37	0	70	0	CON	F	T41	NA	0.0038791994	36.6782443725	NA
1384	39	0	81	0	CON	M	T41	0.1064	0.0033053558	45.9202385643	0.0023170611
1385	43	0	70	0	CON	M	T41	0.5	0.0103769663	41.2981969837	0.0121070661
1386	44	0	61	0	CON	F	T41	NA	0.0048603822	29.2529580092	NA
1387	50	32	64	8	PD	M	T41	NA	0.0026089074	40.1734273922	NA
1388	51	0	66	0	CON	M	T41	0.4798	0.0141071738	32.0313498672	0.0149790752
1389	53	0	71	0	CON	M	T41	0.1077	0.0078952681	38.4288869087	0.0028025792
1390	55	0	65	0	CON	M	T41	0.5154	0.0117788831	34.7215841943	0.0148437928
1391	57	0	72	0	CON	M	T41	0.0325	0.0040394774	36.851976912	0.0008819066
1392	59	32	82	23	PD	F	T41	1	0.0065157531	32.982405192	0.0303191958
1393	60	0	75	0	CON	M	T41	0.503	0.0116917564	31.2114238992	0.016115894
1394	61	25	62	16	PD	F	T41	0.5878	0.0091343798	38.7903134487	0.0151532676
1395	1	45	73	19	PD	M	T42	0.6306	0.0123328604	34.9206440533	0.0180580862
1396	4	0	67	0	CON	F	T42	NA	0.0072202959	30.5254389315	NA
1397	5	39	73	16	PD	M	T42	NA	0.002308055	30.8	NA
1398	6	0	65	0	CON	F	T42	NA	0.0008416971	34.866813437	NA
1399	7	41	76	12	PD	M	T42	NA	0.0047730117	37.1355994147	NA
1400	8	0	65	0	CON	F	T42	NA	0.0020019542	37.7388824229	NA
1401	12	0	73	0	CON	F	T42	NA	0.0022073849	34.1031249707	NA
1402	13	103	68	27	PD	M	T42	0.6992	0.0080929283	40.5584173984	0.0172393314
1403	14	54	78	11	PD	F	T42	NA	0.0041153442	33.677193812	NA
1404	15	0	79	0	CON	M	T42	NA	0.0028959943	34.1924203015	NA
1405	18	51	59	25	PD	M	T42	NA	0.0032855314	46.014644795	NA
1406	19	83	61	12	PD	M	T42	NA	0.0029327621	43.0814011737	NA
1407	22	48	69	6	PD	M	T42	NA	0.003146335	35.2839100583	NA
1408	23	48	74	11	PD	F	T42	NA	0.0018534982	42.5045203831	NA
1409	26	64	78	15	PD	F	T42	NA	0.0018239411	42.2791243472	NA
1410	27	103	63	21	PD	M	T42	NA	0.0060812173	39.0262042441	NA
1411	28	0	57	0	CON	F	T42	NA	0.0034911151	35.4243584192	NA
1412	29	0	67	0	CON	F	T42	NA	0.0042145056	36.0846	NA
1413	33	0	74	0	CON	M	T42	NA	0.0015764159	38.0333522638	NA
1414	34	0	81	0	CON	M	T42	NA	0.0010347813	36.132398653	NA
1415	35	0	86	0	CON	M	T42	0.5708	0.0152259334	40.6030340461	0.0140580627
1416	36	82	75	19	PD	M	T42	NA	0.0036869492	40.6285055808	NA
1417	37	0	70	0	CON	F	T42	NA	0.0038791994	36.6782443725	NA
1418	39	0	81	0	CON	M	T42	0.1349	0.0033053558	45.9202385643	0.0029377025
1419	43	0	70	0	CON	M	T42	0.6905	0.0103769663	41.2981969837	0.0167198583
1420	44	0	61	0	CON	F	T42	NA	0.0048603822	29.2529580092	NA
1421	50	32	64	8	PD	M	T42	NA	0.0026089074	40.1734273922	NA
1422	51	0	66	0	CON	M	T42	0.3747	0.0141071738	32.0313498672	0.0116979147
1423	53	0	71	0	CON	M	T42	0.1964	0.0078952681	38.4288869087	0.0051107387
1424	55	0	65	0	CON	M	T42	0.52	0.0117788831	34.7215841943	0.0149762752
1425	57	0	72	0	CON	M	T42	0.2342	0.0040394774	36.851976912	0.0063551543
1426	59	32	82	23	PD	F	T42	0.9036	0.0065157531	32.982405192	0.0273964253
1427	60	0	75	0	CON	M	T42	0.5478	0.0116917564	31.2114238992	0.0175512659
1428	61	25	62	16	PD	F	T42	0.5407	0.0091343798	38.7903134487	0.0139390469
1429	1	45	73	19	PD	M	T43	0.6422	0.0123328604	34.9206440533	0.0183902679
1430	4	0	67	0	CON	F	T43	NA	0.0072202959	30.5254389315	NA
1431	5	39	73	16	PD	M	T43	NA	0.002308055	30.8	NA
1432	6	0	65	0	CON	F	T43	NA	0.0008416971	34.866813437	NA
1433	7	41	76	12	PD	M	T43	NA	0.0047730117	37.1355994147	NA
1434	8	0	65	0	CON	F	T43	NA	0.0020019542	37.7388824229	NA
1435	12	0	73	0	CON	F	T43	NA	0.0022073849	34.1031249707	NA
1436	13	103	68	27	PD	M	T43	0.1047	0.0080929283	40.5584173984	0.0025814617
1437	14	54	78	11	PD	F	T43	NA	0.0041153442	33.677193812	NA
1438	15	0	79	0	CON	M	T43	NA	0.0028959943	34.1924203015	NA
1439	18	51	59	25	PD	M	T43	NA	0.0032855314	46.014644795	NA
1440	19	83	61	12	PD	M	T43	NA	0.0029327621	43.0814011737	NA
1441	22	48	69	6	PD	M	T43	NA	0.003146335	35.2839100583	NA
1442	23	48	74	11	PD	F	T43	NA	0.0018534982	42.5045203831	NA
1443	26	64	78	15	PD	F	T43	NA	0.0018239411	42.2791243472	NA
1444	27	103	63	21	PD	M	T43	NA	0.0060812173	39.0262042441	NA
1445	28	0	57	0	CON	F	T43	NA	0.0034911151	35.4243584192	NA
1446	29	0	67	0	CON	F	T43	NA	0.0042145056	36.0846	NA
1447	33	0	74	0	CON	M	T43	NA	0.0015764159	38.0333522638	NA
1448	34	0	81	0	CON	M	T43	NA	0.0010347813	36.132398653	NA
1449	35	0	86	0	CON	M	T43	0.6615	0.0152259334	40.6030340461	0.016291886
1450	36	82	75	19	PD	M	T43	NA	0.0036869492	40.6285055808	NA
1451	37	0	70	0	CON	F	T43	NA	0.0038791994	36.6782443725	NA
1452	39	0	81	0	CON	M	T43	0.1277	0.0033053558	45.9202385643	0.0027809089
1453	43	0	70	0	CON	M	T43	0.8167	0.0103769663	41.2981969837	0.0197756817
1454	44	0	61	0	CON	F	T43	NA	0.0048603822	29.2529580092	NA
1455	50	32	64	8	PD	M	T43	NA	0.0026089074	40.1734273922	NA
1456	51	0	66	0	CON	M	T43	0.4693	0.0141071738	32.0313498672	0.0146512714
1457	53	0	71	0	CON	M	T43	0.2321	0.0078952681	38.4288869087	0.0060397274
1458	55	0	65	0	CON	M	T43	0.3852	0.0117788831	34.7215841943	0.0110939639
1459	57	0	72	0	CON	M	T43	0.3114	0.0040394774	36.851976912	0.0084500216
1460	59	32	82	23	PD	F	T43	NA	0.0065157531	32.982405192	NA
1461	60	0	75	0	CON	M	T43	0.7014	0.0116917564	31.2114238992	0.0224725409
1462	61	25	62	16	PD	F	T43	0.1405	0.0091343798	38.7903134487	0.0036220383
1463	1	45	73	19	PD	M	T44	0.9797	0.0123328604	34.9206440533	0.0280550381
1464	4	0	67	0	CON	F	T44	NA	0.0072202959	30.5254389315	NA
1465	5	39	73	16	PD	M	T44	NA	0.002308055	30.8	NA
1466	6	0	65	0	CON	F	T44	NA	0.0008416971	34.866813437	NA
1467	7	41	76	12	PD	M	T44	NA	0.0047730117	37.1355994147	NA
1468	8	0	65	0	CON	F	T44	NA	0.0020019542	37.7388824229	NA
1469	12	0	73	0	CON	F	T44	NA	0.0022073849	34.1031249707	NA
1470	13	103	68	27	PD	M	T44	0.1337	0.0080929283	40.5584173984	0.0032964797
1471	14	54	78	11	PD	F	T44	NA	0.0041153442	33.677193812	NA
1472	15	0	79	0	CON	M	T44	NA	0.0028959943	34.1924203015	NA
1473	18	51	59	25	PD	M	T44	NA	0.0032855314	46.014644795	NA
1474	19	83	61	12	PD	M	T44	NA	0.0029327621	43.0814011737	NA
1475	22	48	69	6	PD	M	T44	NA	0.003146335	35.2839100583	NA
1476	23	48	74	11	PD	F	T44	NA	0.0018534982	42.5045203831	NA
1477	26	64	78	15	PD	F	T44	NA	0.0018239411	42.2791243472	NA
1478	27	103	63	21	PD	M	T44	NA	0.0060812173	39.0262042441	NA
1479	28	0	57	0	CON	F	T44	NA	0.0034911151	35.4243584192	NA
1480	29	0	67	0	CON	F	T44	NA	0.0042145056	36.0846	NA
1481	33	0	74	0	CON	M	T44	NA	0.0015764159	38.0333522638	NA
1482	34	0	81	0	CON	M	T44	NA	0.0010347813	36.132398653	NA
1483	35	0	86	0	CON	M	T44	0.7721	0.0152259334	40.6030340461	0.0190158203
1484	36	82	75	19	PD	M	T44	NA	0.0036869492	40.6285055808	NA
1485	37	0	70	0	CON	F	T44	NA	0.0038791994	36.6782443725	NA
1486	39	0	81	0	CON	M	T44	0.1195	0.0033053558	45.9202385643	0.0026023384
1487	43	0	70	0	CON	M	T44	1	0.0103769663	41.2981969837	0.0242141322
1488	44	0	61	0	CON	F	T44	NA	0.0048603822	29.2529580092	NA
1489	50	32	64	8	PD	M	T44	NA	0.0026089074	40.1734273922	NA
1490	51	0	66	0	CON	M	T44	0.4208	0.0141071738	32.0313498672	0.0131371298
1491	53	0	71	0	CON	M	T44	0.2661	0.0078952681	38.4288869087	0.0069244785
1492	55	0	65	0	CON	M	T44	0.6339	0.0117788831	34.7215841943	0.0182566555
1493	57	0	72	0	CON	M	T44	0.1053	0.0040394774	36.851976912	0.0028573772
1494	59	32	82	23	PD	F	T44	NA	0.0065157531	32.982405192	NA
1495	60	0	75	0	CON	M	T44	0.2512	0.0116917564	31.2114238992	0.0080483351
1496	61	25	62	16	PD	F	T44	0.1794	0.0091343798	38.7903134487	0.004624866
1497	1	45	73	19	PD	M	T45	0.933	0.0123328604	34.9206440533	0.0267177203
1498	4	0	67	0	CON	F	T45	NA	0.0072202959	30.5254389315	NA
1499	5	39	73	16	PD	M	T45	NA	0.002308055	30.8	NA
1500	6	0	65	0	CON	F	T45	NA	0.0008416971	34.866813437	NA
1501	7	41	76	12	PD	M	T45	NA	0.0047730117	37.1355994147	NA
1502	8	0	65	0	CON	F	T45	NA	0.0020019542	37.7388824229	NA
1503	12	0	73	0	CON	F	T45	NA	0.0022073849	34.1031249707	NA
1504	13	103	68	27	PD	M	T45	0.1551	0.0080929283	40.5584173984	0.0038241137
1505	14	54	78	11	PD	F	T45	NA	0.0041153442	33.677193812	NA
1506	15	0	79	0	CON	M	T45	NA	0.0028959943	34.1924203015	NA
1507	18	51	59	25	PD	M	T45	NA	0.0032855314	46.014644795	NA
1508	19	83	61	12	PD	M	T45	NA	0.0029327621	43.0814011737	NA
1509	22	48	69	6	PD	M	T45	NA	0.003146335	35.2839100583	NA
1510	23	48	74	11	PD	F	T45	NA	0.0018534982	42.5045203831	NA
1511	26	64	78	15	PD	F	T45	NA	0.0018239411	42.2791243472	NA
1512	27	103	63	21	PD	M	T45	NA	0.0060812173	39.0262042441	NA
1513	28	0	57	0	CON	F	T45	NA	0.0034911151	35.4243584192	NA
1514	29	0	67	0	CON	F	T45	NA	0.0042145056	36.0846	NA
1515	33	0	74	0	CON	M	T45	NA	0.0015764159	38.0333522638	NA
1516	34	0	81	0	CON	M	T45	NA	0.0010347813	36.132398653	NA
1517	35	0	86	0	CON	M	T45	0.6438	0.0152259334	40.6030340461	0.0158559579
1518	36	82	75	19	PD	M	T45	NA	0.0036869492	40.6285055808	NA
1519	37	0	70	0	CON	F	T45	NA	0.0038791994	36.6782443725	NA
1520	39	0	81	0	CON	M	T45	0.1113	0.0033053558	45.9202385643	0.0024237679
1521	43	0	70	0	CON	M	T45	0.7715	0.0103769663	41.2981969837	0.018681203
1522	44	0	61	0	CON	F	T45	NA	0.0048603822	29.2529580092	NA
1523	50	32	64	8	PD	M	T45	NA	0.0026089074	40.1734273922	NA
1524	51	0	66	0	CON	M	T45	0.4933	0.0141071738	32.0313498672	0.0154005373
1525	53	0	71	0	CON	M	T45	0.8009	0.0078952681	38.4288869087	0.0208410928
1526	55	0	65	0	CON	M	T45	0.6552	0.0117788831	34.7215841943	0.0188701067
1527	57	0	72	0	CON	M	T45	0.3532	0.0040394774	36.851976912	0.0095842891
1528	59	32	82	23	PD	F	T45	NA	0.0065157531	32.982405192	NA
1529	60	0	75	0	CON	M	T45	0.6386	0.0116917564	31.2114238992	0.0204604571
1530	61	25	62	16	PD	F	T45	0.2081	0.0091343798	38.7903134487	0.0053647414
1531	1	45	73	19	PD	M	T46	0.8963	0.0123328604	34.9206440533	0.025666766
1532	4	0	67	0	CON	F	T46	NA	0.0072202959	30.5254389315	NA
1533	5	39	73	16	PD	M	T46	NA	0.002308055	30.8	NA
1534	6	0	65	0	CON	F	T46	NA	0.0008416971	34.866813437	NA
1535	7	41	76	12	PD	M	T46	NA	0.0047730117	37.1355994147	NA
1536	8	0	65	0	CON	F	T46	NA	0.0020019542	37.7388824229	NA
1537	12	0	73	0	CON	F	T46	NA	0.0022073849	34.1031249707	NA
1538	13	103	68	27	PD	M	T46	0.2948	0.0080929283	40.5584173984	0.0072685282
1539	14	54	78	11	PD	F	T46	NA	0.0041153442	33.677193812	NA
1540	15	0	79	0	CON	M	T46	NA	0.0028959943	34.1924203015	NA
1541	18	51	59	25	PD	M	T46	NA	0.0032855314	46.014644795	NA
1542	19	83	61	12	PD	M	T46	NA	0.0029327621	43.0814011737	NA
1543	22	48	69	6	PD	M	T46	NA	0.003146335	35.2839100583	NA
1544	23	48	74	11	PD	F	T46	NA	0.0018534982	42.5045203831	NA
1545	26	64	78	15	PD	F	T46	NA	0.0018239411	42.2791243472	NA
1546	27	103	63	21	PD	M	T46	NA	0.0060812173	39.0262042441	NA
1547	28	0	57	0	CON	F	T46	NA	0.0034911151	35.4243584192	NA
1548	29	0	67	0	CON	F	T46	NA	0.0042145056	36.0846	NA
1549	33	0	74	0	CON	M	T46	NA	0.0015764159	38.0333522638	NA
1550	34	0	81	0	CON	M	T46	NA	0.0010347813	36.132398653	NA
1551	35	0	86	0	CON	M	T46	0.7588	0.0152259334	40.6030340461	0.0186882586
1552	36	82	75	19	PD	M	T46	NA	0.0036869492	40.6285055808	NA
1553	37	0	70	0	CON	F	T46	NA	0.0038791994	36.6782443725	NA
1554	39	0	81	0	CON	M	T46	0.125	0.0033053558	45.9202385643	0.0027221113
1555	43	0	70	0	CON	M	T46	0.9071	0.0103769663	41.2981969837	0.0219646393
1556	44	0	61	0	CON	F	T46	NA	0.0048603822	29.2529580092	NA
1557	50	32	64	8	PD	M	T46	NA	0.0026089074	40.1734273922	NA
1558	51	0	66	0	CON	M	T46	0.5062	0.0141071738	32.0313498672	0.0158032678
1559	53	0	71	0	CON	M	T46	0.8884	0.0078952681	38.4288869087	0.0231180258
1560	55	0	65	0	CON	M	T46	0.7554	0.0117788831	34.7215841943	0.0217559198
1561	57	0	72	0	CON	M	T46	0.3469	0.0040394774	36.851976912	0.0094133349
1562	59	32	82	23	PD	F	T46	NA	0.0065157531	32.982405192	NA
1563	60	0	75	0	CON	M	T46	0.0902	0.0116917564	31.2114238992	0.0028899675
1564	61	25	62	16	PD	F	T46	0.3956	0.0091343798	38.7903134487	0.0101984224
1565	1	45	73	19	PD	M	T47	0.3726	0.0123328604	34.9206440533	0.0106699063
1566	4	0	67	0	CON	F	T47	NA	0.0072202959	30.5254389315	NA
1567	5	39	73	16	PD	M	T47	NA	0.002308055	30.8	NA
1568	6	0	65	0	CON	F	T47	NA	0.0008416971	34.866813437	NA
1569	7	41	76	12	PD	M	T47	NA	0.0047730117	37.1355994147	NA
1570	8	0	65	0	CON	F	T47	NA	0.0020019542	37.7388824229	NA
1571	12	0	73	0	CON	F	T47	NA	0.0022073849	34.1031249707	NA
1572	13	103	68	27	PD	M	T47	0.1598	0.0080929283	40.5584173984	0.0039399959
1573	14	54	78	11	PD	F	T47	NA	0.0041153442	33.677193812	NA
1574	15	0	79	0	CON	M	T47	NA	0.0028959943	34.1924203015	NA
1575	18	51	59	25	PD	M	T47	NA	0.0032855314	46.014644795	NA
1576	19	83	61	12	PD	M	T47	NA	0.0029327621	43.0814011737	NA
1577	22	48	69	6	PD	M	T47	NA	0.003146335	35.2839100583	NA
1578	23	48	74	11	PD	F	T47	NA	0.0018534982	42.5045203831	NA
1579	26	64	78	15	PD	F	T47	NA	0.0018239411	42.2791243472	NA
1580	27	103	63	21	PD	M	T47	NA	0.0060812173	39.0262042441	NA
1581	28	0	57	0	CON	F	T47	NA	0.0034911151	35.4243584192	NA
1582	29	0	67	0	CON	F	T47	NA	0.0042145056	36.0846	NA
1583	33	0	74	0	CON	M	T47	NA	0.0015764159	38.0333522638	NA
1584	34	0	81	0	CON	M	T47	NA	0.0010347813	36.132398653	NA
1585	35	0	86	0	CON	M	T47	1	0.0152259334	40.6030340461	0.0246287014
1586	36	82	75	19	PD	M	T47	NA	0.0036869492	40.6285055808	NA
1587	37	0	70	0	CON	F	T47	NA	0.0038791994	36.6782443725	NA
1588	39	0	81	0	CON	M	T47	0.1053	0.0033053558	45.9202385643	0.0022931066
1589	43	0	70	0	CON	M	T47	0.3143	0.0103769663	41.2981969837	0.0076105017
1590	44	0	61	0	CON	F	T47	NA	0.0048603822	29.2529580092	NA
1591	50	32	64	8	PD	M	T47	NA	0.0026089074	40.1734273922	NA
1592	51	0	66	0	CON	M	T47	0.7221	0.0141071738	32.0313498672	0.0225435395
1593	53	0	71	0	CON	M	T47	0.8509	0.0078952681	38.4288869087	0.0221421974
1594	55	0	65	0	CON	M	T47	0.7638	0.0117788831	34.7215841943	0.0219978442
1595	57	0	72	0	CON	M	T47	0.3483	0.0040394774	36.851976912	0.0094513247
1596	59	32	82	23	PD	F	T47	NA	0.0065157531	32.982405192	NA
1597	60	0	75	0	CON	M	T47	0.7022	0.0116917564	31.2114238992	0.0224981725
1598	61	25	62	16	PD	F	T47	0.2144	0.0091343798	38.7903134487	0.0055271531
1599	1	45	73	19	PD	M	T48	0.1091	0.0123328604	34.9206440533	0.0031242265
1600	4	0	67	0	CON	F	T48	NA	0.0072202959	30.5254389315	NA
1601	5	39	73	16	PD	M	T48	NA	0.002308055	30.8	NA
1602	6	0	65	0	CON	F	T48	NA	0.0008416971	34.866813437	NA
1603	7	41	76	12	PD	M	T48	NA	0.0047730117	37.1355994147	NA
1604	8	0	65	0	CON	F	T48	NA	0.0020019542	37.7388824229	NA
1605	12	0	73	0	CON	F	T48	NA	0.0022073849	34.1031249707	NA
1606	13	103	68	27	PD	M	T48	0.2994	0.0080929283	40.5584173984	0.0073819448
1607	14	54	78	11	PD	F	T48	NA	0.0041153442	33.677193812	NA
1608	15	0	79	0	CON	M	T48	NA	0.0028959943	34.1924203015	NA
1609	18	51	59	25	PD	M	T48	NA	0.0032855314	46.014644795	NA
1610	19	83	61	12	PD	M	T48	NA	0.0029327621	43.0814011737	NA
1611	22	48	69	6	PD	M	T48	NA	0.003146335	35.2839100583	NA
1612	23	48	74	11	PD	F	T48	NA	0.0018534982	42.5045203831	NA
1613	26	64	78	15	PD	F	T48	NA	0.0018239411	42.2791243472	NA
1614	27	103	63	21	PD	M	T48	NA	0.0060812173	39.0262042441	NA
1615	28	0	57	0	CON	F	T48	NA	0.0034911151	35.4243584192	NA
1616	29	0	67	0	CON	F	T48	NA	0.0042145056	36.0846	NA
1617	33	0	74	0	CON	M	T48	NA	0.0015764159	38.0333522638	NA
1618	34	0	81	0	CON	M	T48	NA	0.0010347813	36.132398653	NA
1619	35	0	86	0	CON	M	T48	0.8584	0.0152259334	40.6030340461	0.0211412773
1620	36	82	75	19	PD	M	T48	NA	0.0036869492	40.6285055808	NA
1621	37	0	70	0	CON	F	T48	NA	0.0038791994	36.6782443725	NA
1622	39	0	81	0	CON	M	T48	0.0093	0.0033053558	45.9202385643	0.0002025251
1623	43	0	70	0	CON	M	T48	0.4635	0.0103769663	41.2981969837	0.0112232503
1624	44	0	61	0	CON	F	T48	NA	0.0048603822	29.2529580092	NA
1625	50	32	64	8	PD	M	T48	NA	0.0026089074	40.1734273922	NA
1626	51	0	66	0	CON	M	T48	0.6938	0.0141071738	32.0313498672	0.02166003
1627	53	0	71	0	CON	M	T48	0.8841	0.0078952681	38.4288869087	0.0230061308
1628	55	0	65	0	CON	M	T48	0.9219	0.0117788831	34.7215841943	0.0265512079
1629	57	0	72	0	CON	M	T48	0.178	0.0040394774	36.851976912	0.0048301344
1630	59	32	82	23	PD	F	T48	NA	0.0065157531	32.982405192	NA
1631	60	0	75	0	CON	M	T48	0.6	0.0116917564	31.2114238992	0.0192237305
1632	61	25	62	16	PD	F	T48	0.4017	0.0091343798	38.7903134487	0.0103556781
1633	1	45	73	19	PD	M	T49	0.2159	0.0123328604	34.9206440533	0.0061825893
1634	4	0	67	0	CON	F	T49	NA	0.0072202959	30.5254389315	NA
1635	5	39	73	16	PD	M	T49	NA	0.002308055	30.8	NA
1636	6	0	65	0	CON	F	T49	NA	0.0008416971	34.866813437	NA
1637	7	41	76	12	PD	M	T49	NA	0.0047730117	37.1355994147	NA
1638	8	0	65	0	CON	F	T49	NA	0.0020019542	37.7388824229	NA
1639	12	0	73	0	CON	F	T49	NA	0.0022073849	34.1031249707	NA
1640	13	103	68	27	PD	M	T49	0.193	0.0080929283	40.5584173984	0.0047585683
1641	14	54	78	11	PD	F	T49	NA	0.0041153442	33.677193812	NA
1642	15	0	79	0	CON	M	T49	NA	0.0028959943	34.1924203015	NA
1643	18	51	59	25	PD	M	T49	NA	0.0032855314	46.014644795	NA
1644	19	83	61	12	PD	M	T49	NA	0.0029327621	43.0814011737	NA
1645	22	48	69	6	PD	M	T49	NA	0.003146335	35.2839100583	NA
1646	23	48	74	11	PD	F	T49	NA	0.0018534982	42.5045203831	NA
1647	26	64	78	15	PD	F	T49	NA	0.0018239411	42.2791243472	NA
1648	27	103	63	21	PD	M	T49	NA	0.0060812173	39.0262042441	NA
1649	28	0	57	0	CON	F	T49	NA	0.0034911151	35.4243584192	NA
1650	29	0	67	0	CON	F	T49	NA	0.0042145056	36.0846	NA
1651	33	0	74	0	CON	M	T49	NA	0.0015764159	38.0333522638	NA
1652	34	0	81	0	CON	M	T49	NA	0.0010347813	36.132398653	NA
1653	35	0	86	0	CON	M	T49	0.7965	0.0152259334	40.6030340461	0.0196167606
1654	36	82	75	19	PD	M	T49	NA	0.0036869492	40.6285055808	NA
1655	37	0	70	0	CON	F	T49	NA	0.0038791994	36.6782443725	NA
1656	39	0	81	0	CON	M	T49	0.0592	0.0033053558	45.9202385643	0.0012891919
1657	43	0	70	0	CON	M	T49	NA	0.0103769663	41.2981969837	NA
1658	44	0	61	0	CON	F	T49	NA	0.0048603822	29.2529580092	NA
1659	50	32	64	8	PD	M	T49	NA	0.0026089074	40.1734273922	NA
1660	51	0	66	0	CON	M	T49	0.6464	0.0141071738	32.0313498672	0.0201802298
1661	53	0	71	0	CON	M	T49	0.3981	0.0078952681	38.4288869087	0.0103593945
1662	55	0	65	0	CON	M	T49	NA	0.0117788831	34.7215841943	NA
1663	57	0	72	0	CON	M	T49	0.0309	0.0040394774	36.851976912	0.0008384896
1664	59	32	82	23	PD	F	T49	NA	0.0065157531	32.982405192	NA
1665	60	0	75	0	CON	M	T49	0.8561	0.0116917564	31.2114238992	0.0274290594
1666	61	25	62	16	PD	F	T49	0.259	0.0091343798	38.7903134487	0.0066769246
1667	1	45	73	19	PD	M	T50	0.205	0.0123328604	34.9206440533	0.005870453
1668	4	0	67	0	CON	F	T50	NA	0.0072202959	30.5254389315	NA
1669	5	39	73	16	PD	M	T50	NA	0.002308055	30.8	NA
1670	6	0	65	0	CON	F	T50	NA	0.0008416971	34.866813437	NA
1671	7	41	76	12	PD	M	T50	NA	0.0047730117	37.1355994147	NA
1672	8	0	65	0	CON	F	T50	NA	0.0020019542	37.7388824229	NA
1673	12	0	73	0	CON	F	T50	NA	0.0022073849	34.1031249707	NA
1674	13	103	68	27	PD	M	T50	NA	0.0080929283	40.5584173984	NA
1675	14	54	78	11	PD	F	T50	NA	0.0041153442	33.677193812	NA
1676	15	0	79	0	CON	M	T50	NA	0.0028959943	34.1924203015	NA
1677	18	51	59	25	PD	M	T50	NA	0.0032855314	46.014644795	NA
1678	19	83	61	12	PD	M	T50	NA	0.0029327621	43.0814011737	NA
1679	22	48	69	6	PD	M	T50	NA	0.003146335	35.2839100583	NA
1680	23	48	74	11	PD	F	T50	NA	0.0018534982	42.5045203831	NA
1681	26	64	78	15	PD	F	T50	NA	0.0018239411	42.2791243472	NA
1682	27	103	63	21	PD	M	T50	NA	0.0060812173	39.0262042441	NA
1683	28	0	57	0	CON	F	T50	NA	0.0034911151	35.4243584192	NA
1684	29	0	67	0	CON	F	T50	NA	0.0042145056	36.0846	NA
1685	33	0	74	0	CON	M	T50	NA	0.0015764159	38.0333522638	NA
1686	34	0	81	0	CON	M	T50	NA	0.0010347813	36.132398653	NA
1687	35	0	86	0	CON	M	T50	NA	0.0152259334	40.6030340461	NA
1688	36	82	75	19	PD	M	T50	NA	0.0036869492	40.6285055808	NA
1689	37	0	70	0	CON	F	T50	NA	0.0038791994	36.6782443725	NA
1690	39	0	81	0	CON	M	T50	NA	0.0033053558	45.9202385643	NA
1691	43	0	70	0	CON	M	T50	NA	0.0103769663	41.2981969837	NA
1692	44	0	61	0	CON	F	T50	NA	0.0048603822	29.2529580092	NA
1693	50	32	64	8	PD	M	T50	NA	0.0026089074	40.1734273922	NA
1694	51	0	66	0	CON	M	T50	NA	0.0141071738	32.0313498672	NA
1695	53	0	71	0	CON	M	T50	NA	0.0078952681	38.4288869087	NA
1696	55	0	65	0	CON	M	T50	NA	0.0117788831	34.7215841943	NA
1697	57	0	72	0	CON	M	T50	NA	0.0040394774	36.851976912	NA
1698	59	32	82	23	PD	F	T50	NA	0.0065157531	32.982405192	NA
1699	60	0	75	0	CON	M	T50	NA	0.0116917564	31.2114238992	NA
1700	61	25	62	16	PD	F	T50	NA	0.0091343798	38.7903134487	NA
1701	1	45	73	19	PD	M	T51	NA	0.0123328604	34.9206440533	NA
1702	4	0	67	0	CON	F	T51	NA	0.0072202959	30.5254389315	NA
1703	5	39	73	16	PD	M	T51	NA	0.002308055	30.8	NA
1704	6	0	65	0	CON	F	T51	NA	0.0008416971	34.866813437	NA
1705	7	41	76	12	PD	M	T51	NA	0.0047730117	37.1355994147	NA
1706	8	0	65	0	CON	F	T51	NA	0.0020019542	37.7388824229	NA
1707	12	0	73	0	CON	F	T51	NA	0.0022073849	34.1031249707	NA
1708	13	103	68	27	PD	M	T51	NA	0.0080929283	40.5584173984	NA
1709	14	54	78	11	PD	F	T51	NA	0.0041153442	33.677193812	NA
1710	15	0	79	0	CON	M	T51	NA	0.0028959943	34.1924203015	NA
1711	18	51	59	25	PD	M	T51	NA	0.0032855314	46.014644795	NA
1712	19	83	61	12	PD	M	T51	NA	0.0029327621	43.0814011737	NA
1713	22	48	69	6	PD	M	T51	NA	0.003146335	35.2839100583	NA
1714	23	48	74	11	PD	F	T51	NA	0.0018534982	42.5045203831	NA
1715	26	64	78	15	PD	F	T51	NA	0.0018239411	42.2791243472	NA
1716	27	103	63	21	PD	M	T51	NA	0.0060812173	39.0262042441	NA
1717	28	0	57	0	CON	F	T51	NA	0.0034911151	35.4243584192	NA
1718	29	0	67	0	CON	F	T51	NA	0.0042145056	36.0846	NA
1719	33	0	74	0	CON	M	T51	NA	0.0015764159	38.0333522638	NA
1720	34	0	81	0	CON	M	T51	NA	0.0010347813	36.132398653	NA
1721	35	0	86	0	CON	M	T51	NA	0.0152259334	40.6030340461	NA
1722	36	82	75	19	PD	M	T51	NA	0.0036869492	40.6285055808	NA
1723	37	0	70	0	CON	F	T51	NA	0.0038791994	36.6782443725	NA
1724	39	0	81	0	CON	M	T51	NA	0.0033053558	45.9202385643	NA
1725	43	0	70	0	CON	M	T51	NA	0.0103769663	41.2981969837	NA
1726	44	0	61	0	CON	F	T51	NA	0.0048603822	29.2529580092	NA
1727	50	32	64	8	PD	M	T51	NA	0.0026089074	40.1734273922	NA
1728	51	0	66	0	CON	M	T51	NA	0.0141071738	32.0313498672	NA
1729	53	0	71	0	CON	M	T51	NA	0.0078952681	38.4288869087	NA
1730	55	0	65	0	CON	M	T51	NA	0.0117788831	34.7215841943	NA
1731	57	0	72	0	CON	M	T51	NA	0.0040394774	36.851976912	NA
1732	59	32	82	23	PD	F	T51	NA	0.0065157531	32.982405192	NA
1733	60	0	75	0	CON	M	T51	NA	0.0116917564	31.2114238992	NA
1734	61	25	62	16	PD	F	T51	NA	0.0091343798	38.7903134487	NA
1735	1	45	73	19	PD	M	T52	NA	0.0123328604	34.9206440533	NA
1736	4	0	67	0	CON	F	T52	NA	0.0072202959	30.5254389315	NA
1737	5	39	73	16	PD	M	T52	NA	0.002308055	30.8	NA
1738	6	0	65	0	CON	F	T52	NA	0.0008416971	34.866813437	NA
1739	7	41	76	12	PD	M	T52	NA	0.0047730117	37.1355994147	NA
1740	8	0	65	0	CON	F	T52	NA	0.0020019542	37.7388824229	NA
1741	12	0	73	0	CON	F	T52	NA	0.0022073849	34.1031249707	NA
1742	13	103	68	27	PD	M	T52	NA	0.0080929283	40.5584173984	NA
1743	14	54	78	11	PD	F	T52	NA	0.0041153442	33.677193812	NA
1744	15	0	79	0	CON	M	T52	NA	0.0028959943	34.1924203015	NA
1745	18	51	59	25	PD	M	T52	NA	0.0032855314	46.014644795	NA
1746	19	83	61	12	PD	M	T52	NA	0.0029327621	43.0814011737	NA
1747	22	48	69	6	PD	M	T52	NA	0.003146335	35.2839100583	NA
1748	23	48	74	11	PD	F	T52	NA	0.0018534982	42.5045203831	NA
1749	26	64	78	15	PD	F	T52	NA	0.0018239411	42.2791243472	NA
1750	27	103	63	21	PD	M	T52	NA	0.0060812173	39.0262042441	NA
1751	28	0	57	0	CON	F	T52	NA	0.0034911151	35.4243584192	NA
1752	29	0	67	0	CON	F	T52	NA	0.0042145056	36.0846	NA
1753	33	0	74	0	CON	M	T52	NA	0.0015764159	38.0333522638	NA
1754	34	0	81	0	CON	M	T52	NA	0.0010347813	36.132398653	NA
1755	35	0	86	0	CON	M	T52	NA	0.0152259334	40.6030340461	NA
1756	36	82	75	19	PD	M	T52	NA	0.0036869492	40.6285055808	NA
1757	37	0	70	0	CON	F	T52	NA	0.0038791994	36.6782443725	NA
1758	39	0	81	0	CON	M	T52	NA	0.0033053558	45.9202385643	NA
1759	43	0	70	0	CON	M	T52	NA	0.0103769663	41.2981969837	NA
1760	44	0	61	0	CON	F	T52	NA	0.0048603822	29.2529580092	NA
1761	50	32	64	8	PD	M	T52	NA	0.0026089074	40.1734273922	NA
1762	51	0	66	0	CON	M	T52	NA	0.0141071738	32.0313498672	NA
1763	53	0	71	0	CON	M	T52	NA	0.0078952681	38.4288869087	NA
1764	55	0	65	0	CON	M	T52	NA	0.0117788831	34.7215841943	NA
1765	57	0	72	0	CON	M	T52	NA	0.0040394774	36.851976912	NA
1766	59	32	82	23	PD	F	T52	NA	0.0065157531	32.982405192	NA
1767	60	0	75	0	CON	M	T52	NA	0.0116917564	31.2114238992	NA
1768	61	25	62	16	PD	F	T52	NA	0.0091343798	38.7903134487	NA
1769	1	45	73	19	PD	M	T53	NA	0.0123328604	34.9206440533	NA
1770	4	0	67	0	CON	F	T53	NA	0.0072202959	30.5254389315	NA
1771	5	39	73	16	PD	M	T53	NA	0.002308055	30.8	NA
1772	6	0	65	0	CON	F	T53	NA	0.0008416971	34.866813437	NA
1773	7	41	76	12	PD	M	T53	NA	0.0047730117	37.1355994147	NA
1774	8	0	65	0	CON	F	T53	NA	0.0020019542	37.7388824229	NA
1775	12	0	73	0	CON	F	T53	NA	0.0022073849	34.1031249707	NA
1776	13	103	68	27	PD	M	T53	NA	0.0080929283	40.5584173984	NA
1777	14	54	78	11	PD	F	T53	NA	0.0041153442	33.677193812	NA
1778	15	0	79	0	CON	M	T53	NA	0.0028959943	34.1924203015	NA
1779	18	51	59	25	PD	M	T53	NA	0.0032855314	46.014644795	NA
1780	19	83	61	12	PD	M	T53	NA	0.0029327621	43.0814011737	NA
1781	22	48	69	6	PD	M	T53	NA	0.003146335	35.2839100583	NA
1782	23	48	74	11	PD	F	T53	NA	0.0018534982	42.5045203831	NA
1783	26	64	78	15	PD	F	T53	NA	0.0018239411	42.2791243472	NA
1784	27	103	63	21	PD	M	T53	NA	0.0060812173	39.0262042441	NA
1785	28	0	57	0	CON	F	T53	NA	0.0034911151	35.4243584192	NA
1786	29	0	67	0	CON	F	T53	NA	0.0042145056	36.0846	NA
1787	33	0	74	0	CON	M	T53	NA	0.0015764159	38.0333522638	NA
1788	34	0	81	0	CON	M	T53	NA	0.0010347813	36.132398653	NA
1789	35	0	86	0	CON	M	T53	NA	0.0152259334	40.6030340461	NA
1790	36	82	75	19	PD	M	T53	NA	0.0036869492	40.6285055808	NA
1791	37	0	70	0	CON	F	T53	NA	0.0038791994	36.6782443725	NA
1792	39	0	81	0	CON	M	T53	NA	0.0033053558	45.9202385643	NA
1793	43	0	70	0	CON	M	T53	NA	0.0103769663	41.2981969837	NA
1794	44	0	61	0	CON	F	T53	NA	0.0048603822	29.2529580092	NA
1795	50	32	64	8	PD	M	T53	NA	0.0026089074	40.1734273922	NA
1796	51	0	66	0	CON	M	T53	NA	0.0141071738	32.0313498672	NA
1797	53	0	71	0	CON	M	T53	NA	0.0078952681	38.4288869087	NA
1798	55	0	65	0	CON	M	T53	NA	0.0117788831	34.7215841943	NA
1799	57	0	72	0	CON	M	T53	NA	0.0040394774	36.851976912	NA
1800	59	32	82	23	PD	F	T53	NA	0.0065157531	32.982405192	NA
1801	60	0	75	0	CON	M	T53	NA	0.0116917564	31.2114238992	NA
1802	61	25	62	16	PD	F	T53	NA	0.0091343798	38.7903134487	NA
1803	1	45	73	19	PD	M	T54	NA	0.0123328604	34.9206440533	NA
1804	4	0	67	0	CON	F	T54	NA	0.0072202959	30.5254389315	NA
1805	5	39	73	16	PD	M	T54	NA	0.002308055	30.8	NA
1806	6	0	65	0	CON	F	T54	NA	0.0008416971	34.866813437	NA
1807	7	41	76	12	PD	M	T54	NA	0.0047730117	37.1355994147	NA
1808	8	0	65	0	CON	F	T54	NA	0.0020019542	37.7388824229	NA
1809	12	0	73	0	CON	F	T54	NA	0.0022073849	34.1031249707	NA
1810	13	103	68	27	PD	M	T54	NA	0.0080929283	40.5584173984	NA
1811	14	54	78	11	PD	F	T54	NA	0.0041153442	33.677193812	NA
1812	15	0	79	0	CON	M	T54	NA	0.0028959943	34.1924203015	NA
1813	18	51	59	25	PD	M	T54	NA	0.0032855314	46.014644795	NA
1814	19	83	61	12	PD	M	T54	NA	0.0029327621	43.0814011737	NA
1815	22	48	69	6	PD	M	T54	NA	0.003146335	35.2839100583	NA
1816	23	48	74	11	PD	F	T54	NA	0.0018534982	42.5045203831	NA
1817	26	64	78	15	PD	F	T54	NA	0.0018239411	42.2791243472	NA
1818	27	103	63	21	PD	M	T54	NA	0.0060812173	39.0262042441	NA
1819	28	0	57	0	CON	F	T54	NA	0.0034911151	35.4243584192	NA
1820	29	0	67	0	CON	F	T54	NA	0.0042145056	36.0846	NA
1821	33	0	74	0	CON	M	T54	NA	0.0015764159	38.0333522638	NA
1822	34	0	81	0	CON	M	T54	NA	0.0010347813	36.132398653	NA
1823	35	0	86	0	CON	M	T54	NA	0.0152259334	40.6030340461	NA
1824	36	82	75	19	PD	M	T54	NA	0.0036869492	40.6285055808	NA
1825	37	0	70	0	CON	F	T54	NA	0.0038791994	36.6782443725	NA
1826	39	0	81	0	CON	M	T54	NA	0.0033053558	45.9202385643	NA
1827	43	0	70	0	CON	M	T54	NA	0.0103769663	41.2981969837	NA
1828	44	0	61	0	CON	F	T54	NA	0.0048603822	29.2529580092	NA
1829	50	32	64	8	PD	M	T54	NA	0.0026089074	40.1734273922	NA
1830	51	0	66	0	CON	M	T54	NA	0.0141071738	32.0313498672	NA
1831	53	0	71	0	CON	M	T54	NA	0.0078952681	38.4288869087	NA
1832	55	0	65	0	CON	M	T54	NA	0.0117788831	34.7215841943	NA
1833	57	0	72	0	CON	M	T54	NA	0.0040394774	36.851976912	NA
1834	59	32	82	23	PD	F	T54	NA	0.0065157531	32.982405192	NA
1835	60	0	75	0	CON	M	T54	NA	0.0116917564	31.2114238992	NA
1836	61	25	62	16	PD	F	T54	NA	0.0091343798	38.7903134487	NA
1837	1	45	73	19	PD	M	T55	NA	0.0123328604	34.9206440533	NA
1838	4	0	67	0	CON	F	T55	NA	0.0072202959	30.5254389315	NA
1839	5	39	73	16	PD	M	T55	NA	0.002308055	30.8	NA
1840	6	0	65	0	CON	F	T55	NA	0.0008416971	34.866813437	NA
1841	7	41	76	12	PD	M	T55	NA	0.0047730117	37.1355994147	NA
1842	8	0	65	0	CON	F	T55	NA	0.0020019542	37.7388824229	NA
1843	12	0	73	0	CON	F	T55	NA	0.0022073849	34.1031249707	NA
1844	13	103	68	27	PD	M	T55	NA	0.0080929283	40.5584173984	NA
1845	14	54	78	11	PD	F	T55	NA	0.0041153442	33.677193812	NA
1846	15	0	79	0	CON	M	T55	NA	0.0028959943	34.1924203015	NA
1847	18	51	59	25	PD	M	T55	NA	0.0032855314	46.014644795	NA
1848	19	83	61	12	PD	M	T55	NA	0.0029327621	43.0814011737	NA
1849	22	48	69	6	PD	M	T55	NA	0.003146335	35.2839100583	NA
1850	23	48	74	11	PD	F	T55	NA	0.0018534982	42.5045203831	NA
1851	26	64	78	15	PD	F	T55	NA	0.0018239411	42.2791243472	NA
1852	27	103	63	21	PD	M	T55	NA	0.0060812173	39.0262042441	NA
1853	28	0	57	0	CON	F	T55	NA	0.0034911151	35.4243584192	NA
1854	29	0	67	0	CON	F	T55	NA	0.0042145056	36.0846	NA
1855	33	0	74	0	CON	M	T55	NA	0.0015764159	38.0333522638	NA
1856	34	0	81	0	CON	M	T55	NA	0.0010347813	36.132398653	NA
1857	35	0	86	0	CON	M	T55	NA	0.0152259334	40.6030340461	NA
1858	36	82	75	19	PD	M	T55	NA	0.0036869492	40.6285055808	NA
1859	37	0	70	0	CON	F	T55	NA	0.0038791994	36.6782443725	NA
1860	39	0	81	0	CON	M	T55	NA	0.0033053558	45.9202385643	NA
1861	43	0	70	0	CON	M	T55	NA	0.0103769663	41.2981969837	NA
1862	44	0	61	0	CON	F	T55	NA	0.0048603822	29.2529580092	NA
1863	50	32	64	8	PD	M	T55	NA	0.0026089074	40.1734273922	NA
1864	51	0	66	0	CON	M	T55	NA	0.0141071738	32.0313498672	NA
1865	53	0	71	0	CON	M	T55	NA	0.0078952681	38.4288869087	NA
1866	55	0	65	0	CON	M	T55	NA	0.0117788831	34.7215841943	NA
1867	57	0	72	0	CON	M	T55	NA	0.0040394774	36.851976912	NA
1868	59	32	82	23	PD	F	T55	NA	0.0065157531	32.982405192	NA
1869	60	0	75	0	CON	M	T55	NA	0.0116917564	31.2114238992	NA
1870	61	25	62	16	PD	F	T55	NA	0.0091343798	38.7903134487	NA
1871	1	45	73	19	PD	M	T56	NA	0.0123328604	34.9206440533	NA
1872	4	0	67	0	CON	F	T56	NA	0.0072202959	30.5254389315	NA
1873	5	39	73	16	PD	M	T56	NA	0.002308055	30.8	NA
1874	6	0	65	0	CON	F	T56	NA	0.0008416971	34.866813437	NA
1875	7	41	76	12	PD	M	T56	NA	0.0047730117	37.1355994147	NA
1876	8	0	65	0	CON	F	T56	NA	0.0020019542	37.7388824229	NA
1877	12	0	73	0	CON	F	T56	NA	0.0022073849	34.1031249707	NA
1878	13	103	68	27	PD	M	T56	NA	0.0080929283	40.5584173984	NA
1879	14	54	78	11	PD	F	T56	NA	0.0041153442	33.677193812	NA
1880	15	0	79	0	CON	M	T56	NA	0.0028959943	34.1924203015	NA
1881	18	51	59	25	PD	M	T56	NA	0.0032855314	46.014644795	NA
1882	19	83	61	12	PD	M	T56	NA	0.0029327621	43.0814011737	NA
1883	22	48	69	6	PD	M	T56	NA	0.003146335	35.2839100583	NA
1884	23	48	74	11	PD	F	T56	NA	0.0018534982	42.5045203831	NA
1885	26	64	78	15	PD	F	T56	NA	0.0018239411	42.2791243472	NA
1886	27	103	63	21	PD	M	T56	NA	0.0060812173	39.0262042441	NA
1887	28	0	57	0	CON	F	T56	NA	0.0034911151	35.4243584192	NA
1888	29	0	67	0	CON	F	T56	NA	0.0042145056	36.0846	NA
1889	33	0	74	0	CON	M	T56	NA	0.0015764159	38.0333522638	NA
1890	34	0	81	0	CON	M	T56	NA	0.0010347813	36.132398653	NA
1891	35	0	86	0	CON	M	T56	NA	0.0152259334	40.6030340461	NA
1892	36	82	75	19	PD	M	T56	NA	0.0036869492	40.6285055808	NA
1893	37	0	70	0	CON	F	T56	NA	0.0038791994	36.6782443725	NA
1894	39	0	81	0	CON	M	T56	NA	0.0033053558	45.9202385643	NA
1895	43	0	70	0	CON	M	T56	NA	0.0103769663	41.2981969837	NA
1896	44	0	61	0	CON	F	T56	NA	0.0048603822	29.2529580092	NA
1897	50	32	64	8	PD	M	T56	NA	0.0026089074	40.1734273922	NA
1898	51	0	66	0	CON	M	T56	NA	0.0141071738	32.0313498672	NA
1899	53	0	71	0	CON	M	T56	NA	0.0078952681	38.4288869087	NA
1900	55	0	65	0	CON	M	T56	NA	0.0117788831	34.7215841943	NA
1901	57	0	72	0	CON	M	T56	NA	0.0040394774	36.851976912	NA
1902	59	32	82	23	PD	F	T56	NA	0.0065157531	32.982405192	NA
1903	60	0	75	0	CON	M	T56	NA	0.0116917564	31.2114238992	NA
1904	61	25	62	16	PD	F	T56	NA	0.0091343798	38.7903134487	NA
1905	1	45	73	19	PD	M	T57	NA	0.0123328604	34.9206440533	NA
1906	4	0	67	0	CON	F	T57	NA	0.0072202959	30.5254389315	NA
1907	5	39	73	16	PD	M	T57	NA	0.002308055	30.8	NA
1908	6	0	65	0	CON	F	T57	NA	0.0008416971	34.866813437	NA
1909	7	41	76	12	PD	M	T57	NA	0.0047730117	37.1355994147	NA
1910	8	0	65	0	CON	F	T57	NA	0.0020019542	37.7388824229	NA
1911	12	0	73	0	CON	F	T57	NA	0.0022073849	34.1031249707	NA
1912	13	103	68	27	PD	M	T57	NA	0.0080929283	40.5584173984	NA
1913	14	54	78	11	PD	F	T57	NA	0.0041153442	33.677193812	NA
1914	15	0	79	0	CON	M	T57	NA	0.0028959943	34.1924203015	NA
1915	18	51	59	25	PD	M	T57	NA	0.0032855314	46.014644795	NA
1916	19	83	61	12	PD	M	T57	NA	0.0029327621	43.0814011737	NA
1917	22	48	69	6	PD	M	T57	NA	0.003146335	35.2839100583	NA
1918	23	48	74	11	PD	F	T57	NA	0.0018534982	42.5045203831	NA
1919	26	64	78	15	PD	F	T57	NA	0.0018239411	42.2791243472	NA
1920	27	103	63	21	PD	M	T57	NA	0.0060812173	39.0262042441	NA
1921	28	0	57	0	CON	F	T57	NA	0.0034911151	35.4243584192	NA
1922	29	0	67	0	CON	F	T57	NA	0.0042145056	36.0846	NA
1923	33	0	74	0	CON	M	T57	NA	0.0015764159	38.0333522638	NA
1924	34	0	81	0	CON	M	T57	NA	0.0010347813	36.132398653	NA
1925	35	0	86	0	CON	M	T57	NA	0.0152259334	40.6030340461	NA
1926	36	82	75	19	PD	M	T57	NA	0.0036869492	40.6285055808	NA
1927	37	0	70	0	CON	F	T57	NA	0.0038791994	36.6782443725	NA
1928	39	0	81	0	CON	M	T57	NA	0.0033053558	45.9202385643	NA
1929	43	0	70	0	CON	M	T57	NA	0.0103769663	41.2981969837	NA
1930	44	0	61	0	CON	F	T57	NA	0.0048603822	29.2529580092	NA
1931	50	32	64	8	PD	M	T57	NA	0.0026089074	40.1734273922	NA
1932	51	0	66	0	CON	M	T57	NA	0.0141071738	32.0313498672	NA
1933	53	0	71	0	CON	M	T57	NA	0.0078952681	38.4288869087	NA
1934	55	0	65	0	CON	M	T57	NA	0.0117788831	34.7215841943	NA
1935	57	0	72	0	CON	M	T57	NA	0.0040394774	36.851976912	NA
1936	59	32	82	23	PD	F	T57	NA	0.0065157531	32.982405192	NA
1937	60	0	75	0	CON	M	T57	NA	0.0116917564	31.2114238992	NA
1938	61	25	62	16	PD	F	T57	NA	0.0091343798	38.7903134487	NA
