# Supplementary material for: Arytenoid cartilage movements are hypokinetic in Parkinson’s disease: A quantitative dynamic computerised tomographic study
Source: PLoS One. 2017 Nov 3;12(11):e0186611. doi: 10.1371/journal.pone.0186611 (PMC5669420; doi:10.1371/journal.pone.0186611)
Supplement: S5 File — NUMBER: subject ID, Duration: duration of disease in months, AGE: age of subject in years, UPDRS: UPDRS Part III score, CONDITION: PD = Parkinson’s disease, CON = control, SEX: M = male, F = female, Time Point, Raw_measure, AUC: area under curve, icd: inter–cornu distance, Scaled_measure: AUC/icd. (CSV) [file pone.0186611.s005.csv]

	NUMBER	Duration	AGE	UPDRS	SEX	CONDITION	TimePoint	Raw_measures	AUC	icd	Scaled_measure
1	1	45	73	19	M	PD	T1	3.2034065182	0.172655398	34.9206440533	0.0917338899
2	4	0	67	0	F	CON	T1	5.3796064269	0.1299585498	30.5254389315	0.1762335486
3	5	39	73	16	M	PD	T1	5.1202441348	0.1240172171	30.8	0.1662416927
4	6	0	65	0	F	CON	T1	6.352872433	0.1021701587	34.866813437	0.1822039873
5	7	41	76	12	M	PD	T1	7.7214245447	0.1510255215	37.1355994147	0.2079251356
6	8	0	65	0	F	CON	T1	5.8437175209	0.0943365094	37.7388824229	0.1548460671
7	12	0	73	0	F	CON	T1	4.9075301111	0.1247785153	34.1031249707	0.1439026516
8	13	103	68	27	M	PD	T1	4.9477267507	0.1021415155	40.5584173984	0.1219901334
9	14	54	78	11	F	PD	T1	4.51	0.1630418532	33.677193812	0.1339185214
10	15	0	79	0	M	CON	T1	6.5788392906	0.1192565306	34.1924203015	0.1924063647
11	18	51	59	25	M	PD	T1	5.6740435884	0.0657216961	46.014644795	0.1233095162
12	19	83	61	12	M	PD	T1	3.9399	0.0898655692	43.0814011737	0.0914524573
13	22	48	69	6	M	PD	T1	4.9489035402	0.1078805113	35.2839100583	0.1402594988
14	23	48	74	11	F	PD	T1	3.9423611707	0.093614557	42.5045203831	0.0927515741
15	26	64	78	15	F	PD	T1	4.7963576595	0.091843833	42.2791243472	0.1134450567
16	27	103	63	21	M	PD	T1	4.8377622952	0.1072767767	39.0262042441	0.1239618966
17	28	0	57	0	F	CON	T1	4.567823432	0.1212075148	35.4243584192	0.1289458338
18	29	0	67	0	F	CON	T1	6.15077	0.1394621706	36.0846	0.170454155
19	33	0	74	0	M	CON	T1	4.2598826275	0.1322391157	38.0333522638	0.1120038696
20	34	0	81	0	M	CON	T1	5.1	0.1035705736	36.132398653	0.1411475626
21	35	0	86	0	M	CON	T1	4.0802262163	0.0718130773	40.6030340461	0.100490673
22	36	82	75	19	M	PD	T1	5.9919267594	0.1057408897	40.6285055808	0.1474808555
23	37	0	70	0	F	CON	T1	5.813627097	0.1619379771	36.6782443725	0.1585034179
24	39	0	81	0	M	CON	T1	6.0211146892	0.0967185574	45.9202385643	0.1311211544
25	43	0	70	0	M	CON	T1	4.7596054503	0.1574045305	41.2981969837	0.1152497154
26	44	0	61	0	F	CON	T1	6.6771579413	0.1702564774	29.2529580092	0.2282558208
27	50	32	64	8	M	PD	T1	5.59148	0.0876223624	40.1734273922	0.139183544
28	51	0	66	0	M	CON	T1	5.1380750176	0.1520792612	32.0313498672	0.1604076956
29	53	0	71	0	M	CON	T1	5.1895480449	0.1433666332	38.4288869087	0.1350428925
30	55	0	65	0	M	CON	T1	5.3834772377	0.1686753455	34.7215841943	0.1550469935
31	57	0	72	0	M	CON	T1	5.36612	0.1640574441	36.851976912	0.1456128124
32	59	32	82	23	F	PD	T1	3.8817721876	0.1080243103	32.982405192	0.1176922109
33	60	0	75	0	M	CON	T1	5.5710994861	0.1928886652	31.2114238992	0.1784955247
34	61	25	62	16	F	PD	T1	3.5558543277	0.0829278796	38.7903134487	0.0916686155
35	1	45	73	19	M	PD	T2	5.181700943	0.172655398	34.9206440533	0.1483850337
36	4	0	67	0	F	CON	T2	4.2099580219	0.1299585498	30.5254389315	0.1379163796
37	5	39	73	16	M	PD	T2	4.9004081463	0.1240172171	30.8	0.1591041606
38	6	0	65	0	F	CON	T2	4.9026060091	0.1021701587	34.866813437	0.1406095231
39	7	41	76	12	M	PD	T2	5.3637318699	0.1510255215	37.1355994147	0.1444363887
40	8	0	65	0	F	CON	T2	5.4384344337	0.0943365094	37.7388824229	0.1441069286
41	12	0	73	0	F	CON	T2	4.6835076699	0.1247785153	34.1031249707	0.1373336805
42	13	103	68	27	M	PD	T2	3.6124783736	0.1021415155	40.5584173984	0.089068524
43	14	54	78	11	F	PD	T2	4.04	0.1630418532	33.677193812	0.1199624892
44	15	0	79	0	M	CON	T2	8.6078682914	0.1192565306	34.1924203015	0.2517478498
45	18	51	59	25	M	PD	T2	7.3250772965	0.0657216961	46.014644795	0.1591901302
46	19	83	61	12	M	PD	T2	4.0571	0.0898655692	43.0814011737	0.0941728888
47	22	48	69	6	M	PD	T2	6.3927486451	0.1078805113	35.2839100583	0.1811802783
48	23	48	74	11	F	PD	T2	5.980005903	0.093614557	42.5045203831	0.1406910571
49	26	64	78	15	F	PD	T2	5.990628405	0.091843833	42.2791243472	0.1416923481
50	27	103	63	21	M	PD	T2	4.4287717332	0.1072767767	39.0262042441	0.1134820006
51	28	0	57	0	F	CON	T2	4.8592811722	0.1212075148	35.4243584192	0.1371734419
52	29	0	67	0	F	CON	T2	7.0417212855	0.1394621706	36.0846	0.1951447788
53	33	0	74	0	M	CON	T2	3.9031397618	0.1322391157	38.0333522638	0.102624132
54	34	0	81	0	M	CON	T2	5.1540469536	0.1035705736	36.132398653	0.1426433657
55	35	0	86	0	M	CON	T2	3.1309840033	0.0718130773	40.6030340461	0.07711207
56	36	82	75	19	M	PD	T2	9.8502215351	0.1057408897	40.6285055808	0.2424460707
57	37	0	70	0	F	CON	T2	3.890387108	0.1619379771	36.6782443725	0.106067975
58	39	0	81	0	M	CON	T2	6.0114572978	0.0967185574	45.9202385643	0.1309108464
59	43	0	70	0	M	CON	T2	4.3368571301	0.1574045305	41.2981969837	0.1050132317
60	44	0	61	0	F	CON	T2	3.30982	0.1702564774	29.2529580092	0.1131447972
61	50	32	64	8	M	PD	T2	4.3303467543	0.0876223624	40.1734273922	0.1077913197
62	51	0	66	0	M	CON	T2	6.6588663441	0.1520792612	32.0313498672	0.2078859109
63	53	0	71	0	M	CON	T2	3.4788060725	0.1433666332	38.4288869087	0.0905258089
64	55	0	65	0	M	CON	T2	4.5252487687	0.1686753455	34.7215841943	0.1303295594
65	57	0	72	0	M	CON	T2	3.84961	0.1640574441	36.851976912	0.1044614244
66	59	32	82	23	F	PD	T2	4.8242358561	0.1080243103	32.982405192	0.1462669514
67	60	0	75	0	M	CON	T2	6.0915411752	0.1928886652	31.2114238992	0.1951702426
68	61	25	62	16	F	PD	T2	3.9798618066	0.0829278796	38.7903134487	0.1025993722
69	1	45	73	19	M	PD	T3	4.9091473965	0.172655398	34.9206440533	0.1405800932
70	4	0	67	0	F	CON	T3	3.7610611965	0.1299585498	30.5254389315	0.1232107163
71	5	39	73	16	M	PD	T3	5.2802462064	0.1240172171	30.8	0.1714365651
72	6	0	65	0	F	CON	T3	3.567032118	0.1021701587	34.866813437	0.1023045058
73	7	41	76	12	M	PD	T3	6.6177933447	0.1510255215	37.1355994147	0.1782061808
74	8	0	65	0	F	CON	T3	4.953243727	0.0943365094	37.7388824229	0.1312504083
75	12	0	73	0	F	CON	T3	5.1195322918	0.1247785153	34.1031249707	0.1501191547
76	13	103	68	27	M	PD	T3	5.1332251071	0.1021415155	40.5584173984	0.1265637428
77	14	54	78	11	F	PD	T3	7.38	0.1630418532	33.677193812	0.2191393986
78	15	0	79	0	M	CON	T3	6.5836019202	0.1192565306	34.1924203015	0.1925456537
79	18	51	59	25	M	PD	T3	4.7976072375	0.0657216961	46.014644795	0.1042626159
80	19	83	61	12	M	PD	T3	3.9473555031	0.0898655692	43.0814011737	0.0916255135
81	22	48	69	6	M	PD	T3	5.0341629145	0.1078805113	35.2839100583	0.1426758799
82	23	48	74	11	F	PD	T3	4.7894351777	0.093614557	42.5045203831	0.1126806075
83	26	64	78	15	F	PD	T3	5.8151770906	0.091843833	42.2791243472	0.1375425149
84	27	103	63	21	M	PD	T3	2.7003620437	0.1072767767	39.0262042441	0.069193561
85	28	0	57	0	F	CON	T3	6.2348640719	0.1212075148	35.4243584192	0.1760049963
86	29	0	67	0	F	CON	T3	5.099987641	0.1394621706	36.0846	0.141334188
87	33	0	74	0	M	CON	T3	4.6595922568	0.1322391157	38.0333522638	0.12251332
88	34	0	81	0	M	CON	T3	4.02	0.1035705736	36.132398653	0.1112574905
89	35	0	86	0	M	CON	T3	3.83049	0.0718130773	40.6030340461	0.0943399943
90	36	82	75	19	M	PD	T3	5.9071367353	0.1057408897	40.6285055808	0.1453938965
91	37	0	70	0	F	CON	T3	10.8556596578	0.1619379771	36.6782443725	0.295969991
92	39	0	81	0	M	CON	T3	6.2901706493	0.0967185574	45.9202385643	0.1369803565
93	43	0	70	0	M	CON	T3	3.6693855461	0.1574045305	41.2981969837	0.0888509866
94	44	0	61	0	F	CON	T3	6.1535023013	0.1702564774	29.2529580092	0.2103548742
95	50	32	64	8	M	PD	T3	4.6132350872	0.0876223624	40.1734273922	0.1148329975
96	51	0	66	0	M	CON	T3	4.9072752585	0.1520792612	32.0313498672	0.1532022621
97	53	0	71	0	M	CON	T3	6.9999994989	0.1433666332	38.4288869087	0.1821546254
98	55	0	65	0	M	CON	T3	4.272579303	0.1686753455	34.7215841943	0.123052545
99	57	0	72	0	M	CON	T3	7.5374528571	0.1640574441	36.851976912	0.2045332025
100	59	32	82	23	F	PD	T3	3.743991076	0.1080243103	32.982405192	0.1135147984
101	60	0	75	0	M	CON	T3	4.2522101176	0.1928886652	31.2114238992	0.1362389019
102	61	25	62	16	F	PD	T3	3.7746523019	0.0829278796	38.7903134487	0.0973091467
103	1	45	73	19	M	PD	T4	6.5254876423	0.172655398	34.9206440533	0.1868661882
104	4	0	67	0	F	CON	T4	3.9946305007	0.1299585498	30.5254389315	0.1308623443
105	5	39	73	16	M	PD	T4	4.2728561876	0.1240172171	30.8	0.138729097
106	6	0	65	0	F	CON	T4	4.7714762716	0.1021701587	34.866813437	0.1368486478
107	7	41	76	12	M	PD	T4	5.5958538173	0.1510255215	37.1355994147	0.1506870471
108	8	0	65	0	F	CON	T4	4.2811008724	0.0943365094	37.7388824229	0.1134400543
109	12	0	73	0	F	CON	T4	5.8705329794	0.1247785153	34.1031249707	0.1721406172
110	13	103	68	27	M	PD	T4	5.1594573358	0.1021415155	40.5584173984	0.1272105192
111	14	54	78	11	F	PD	T4	7	0.1630418532	33.677193812	0.2078557982
112	15	0	79	0	M	CON	T4	7.8869661727	0.1192565306	34.1924203015	0.2306641678
113	18	51	59	25	M	PD	T4	3.7923010305	0.0657216961	46.014644795	0.0824150887
114	19	83	61	12	M	PD	T4	5.6444282296	0.0898655692	43.0814011737	0.1310177496
115	22	48	69	6	M	PD	T4	4.725057169	0.1078805113	35.2839100583	0.1339153501
116	23	48	74	11	F	PD	T4	6.1097966908	0.093614557	42.5045203831	0.1437446332
117	26	64	78	15	F	PD	T4	4.1510257976	0.091843833	42.2791243472	0.0981814515
118	27	103	63	21	M	PD	T4	5.2845531048	0.1072767767	39.0262042441	0.1354103789
119	28	0	57	0	F	CON	T4	5.6865265445	0.1212075148	35.4243584192	0.1605258867
120	29	0	67	0	F	CON	T4	7.7216352868	0.1394621706	36.0846	0.2139869996
121	33	0	74	0	M	CON	T4	7.2620933621	0.1322391157	38.0333522638	0.1909401336
122	34	0	81	0	M	CON	T4	5.3667960647	0.1035705736	36.132398653	0.1485314085
123	35	0	86	0	M	CON	T4	4.0371367292	0.0718130773	40.6030340461	0.0994294349
124	36	82	75	19	M	PD	T4	5.5460986982	0.1057408897	40.6285055808	0.1365075732
125	37	0	70	0	F	CON	T4	5.7534719051	0.1619379771	36.6782443725	0.1568633397
126	39	0	81	0	M	CON	T4	6.4397402502	0.0967185574	45.9202385643	0.1402375173
127	43	0	70	0	M	CON	T4	3.7610711387	0.1574045305	41.2981969837	0.0910710736
128	44	0	61	0	F	CON	T4	11.8525082011	0.1702564774	29.2529580092	0.405172981
129	50	32	64	8	M	PD	T4	4.3419280359	0.0876223624	40.1734273922	0.1080796018
130	51	0	66	0	M	CON	T4	5.4045390229	0.1520792612	32.0313498672	0.1687265459
131	53	0	71	0	M	CON	T4	3.0141951164	0.1433666332	38.4288869087	0.0784356602
132	55	0	65	0	M	CON	T4	3.3524420157	0.1686753455	34.7215841943	0.0965521042
133	57	0	72	0	M	CON	T4	6.2220065331	0.1640574441	36.851976912	0.1688377953
134	59	32	82	23	F	PD	T4	2.7782	0.1080243103	32.982405192	0.0842327897
135	60	0	75	0	M	CON	T4	5.8742383988	0.1928886652	31.2114238992	0.1882079593
136	61	25	62	16	F	PD	T4	4.0107106602	0.0829278796	38.7903134487	0.1033946443
137	1	45	73	19	M	PD	T5	6.4135126712	0.172655398	34.9206440533	0.183659633
138	4	0	67	0	F	CON	T5	4.8597161738	0.1299585498	30.5254389315	0.1592021718
139	5	39	73	16	M	PD	T5	4.9495959431	0.1240172171	30.8	0.160701167
140	6	0	65	0	F	CON	T5	4.1552731386	0.1021701587	34.866813437	0.1191755922
141	7	41	76	12	M	PD	T5	6.7351003877	0.1510255215	37.1355994147	0.1813650646
142	8	0	65	0	F	CON	T5	2.8233307981	0.0943365094	37.7388824229	0.0748122524
143	12	0	73	0	F	CON	T5	5.316029112	0.1247785153	34.1031249707	0.1558809967
144	13	103	68	27	M	PD	T5	4.5398237851	0.1021415155	40.5584173984	0.1119329618
145	14	54	78	11	F	PD	T5	7.6	0.1630418532	33.677193812	0.2256720094
146	15	0	79	0	M	CON	T5	6.4487020748	0.1192565306	34.1924203015	0.1886003394
147	18	51	59	25	M	PD	T5	3.589367683	0.0657216961	46.014644795	0.0780048982
148	19	83	61	12	M	PD	T5	5.81981	0.0898655692	43.0814011737	0.1350886889
149	22	48	69	6	M	PD	T5	4.6655708225	0.1078805113	35.2839100583	0.132229416
150	23	48	74	11	F	PD	T5	4.2592261565	0.093614557	42.5045203831	0.1002064279
151	26	64	78	15	F	PD	T5	4.8402805748	0.091843833	42.2791243472	0.1144839362
152	27	103	63	21	M	PD	T5	4.7116137698	0.1072767767	39.0262042441	0.1207294909
153	28	0	57	0	F	CON	T5	6.2376027887	0.1212075148	35.4243584192	0.176082308
154	29	0	67	0	F	CON	T5	8.5106	0.1394621706	36.0846	0.235851305
155	33	0	74	0	M	CON	T5	6.3794121986	0.1322391157	38.0333522638	0.1677320514
156	34	0	81	0	M	CON	T5	4.2984881063	0.1035705736	36.132398653	0.1189649253
157	35	0	86	0	M	CON	T5	3.8231963476	0.0718130773	40.6030340461	0.0941603611
158	36	82	75	19	M	PD	T5	6.4654462553	0.1057408897	40.6285055808	0.1591357143
159	37	0	70	0	F	CON	T5	6.4864464911	0.1619379771	36.6782443725	0.1768472456
160	39	0	81	0	M	CON	T5	5.1987522936	0.0967185574	45.9202385643	0.1132126586
161	43	0	70	0	M	CON	T5	6.369145887	0.1574045305	41.2981969837	0.1542233403
162	44	0	61	0	F	CON	T5	7.7000756188	0.1702564774	29.2529580092	0.2632238291
163	50	32	64	8	M	PD	T5	4.4603931452	0.0876223624	40.1734273922	0.1110284443
164	51	0	66	0	M	CON	T5	6.284437694	0.1520792612	32.0313498672	0.1961964675
165	53	0	71	0	M	CON	T5	4.8022242024	0.1433666332	38.4288869087	0.1249639162
166	55	0	65	0	M	CON	T5	5.8997357802	0.1686753455	34.7215841943	0.1699155127
167	57	0	72	0	M	CON	T5	6.1685145729	0.1640574441	36.851976912	0.1673862596
168	59	32	82	23	F	PD	T5	3.3769786478	0.1080243103	32.982405192	0.1023872767
169	60	0	75	0	M	CON	T5	7.8709603334	0.1928886652	31.2114238992	0.2521820331
170	61	25	62	16	F	PD	T5	4.0008124175	0.0829278796	38.7903134487	0.1031394712
171	1	45	73	19	M	PD	T6	8.8490863092	0.172655398	34.9206440533	0.2534055871
172	4	0	67	0	F	CON	T6	4.9032674043	0.1299585498	30.5254389315	0.160628891
173	5	39	73	16	M	PD	T6	4.1415214596	0.1240172171	30.8	0.1344649825
174	6	0	65	0	F	CON	T6	4.417955	0.1021701587	34.866813437	0.1267094571
175	7	41	76	12	M	PD	T6	5.8950286199	0.1510255215	37.1355994147	0.1587433275
176	8	0	65	0	F	CON	T6	0.7191525916	0.0943365094	37.7388824229	0.0190560119
177	12	0	73	0	F	CON	T6	5.0071774618	0.1247785153	34.1031249707	0.1468245935
178	13	103	68	27	M	PD	T6	5.1088159098	0.1021415155	40.5584173984	0.1259619146
179	14	54	78	11	F	PD	T6	6.6	0.1630418532	33.677193812	0.195978324
180	15	0	79	0	M	CON	T6	4.9114247691	0.1192565306	34.1924203015	0.1436407463
181	18	51	59	25	M	PD	T6	4.056456073	0.0657216961	46.014644795	0.088155762
182	19	83	61	12	M	PD	T6	5.2059732568	0.0898655692	43.0814011737	0.1208403885
183	22	48	69	6	M	PD	T6	5.7668000902	0.1078805113	35.2839100583	0.1634399385
184	23	48	74	11	F	PD	T6	6.4380390148	0.093614557	42.5045203831	0.1514671606
185	26	64	78	15	F	PD	T6	4.6481181089	0.091843833	42.2791243472	0.1099388452
186	27	103	63	21	M	PD	T6	4.4651175441	0.1072767767	39.0262042441	0.1144133187
187	28	0	57	0	F	CON	T6	5.3812130728	0.1212075148	35.4243584192	0.1519071428
188	29	0	67	0	F	CON	T6	5.0168172924	0.1394621706	36.0846	0.139029317
189	33	0	74	0	M	CON	T6	5.9463265972	0.1322391157	38.0333522638	0.1563450562
190	34	0	81	0	M	CON	T6	4.8375406975	0.1035705736	36.132398653	0.1338837408
191	35	0	86	0	M	CON	T6	3.2567404739	0.0718130773	40.6030340461	0.0802092886
192	36	82	75	19	M	PD	T6	5.6927356877	0.1057408897	40.6285055808	0.1401167876
193	37	0	70	0	F	CON	T6	3.249392062	0.1619379771	36.6782443725	0.0885918101
194	39	0	81	0	M	CON	T6	6.1806078783	0.0967185574	45.9202385643	0.1345944201
195	43	0	70	0	M	CON	T6	6.4772545372	0.1574045305	41.2981969837	0.1568410974
196	44	0	61	0	F	CON	T6	6.7896091147	0.1702564774	29.2529580092	0.2320999166
197	50	32	64	8	M	PD	T6	4.1459376509	0.0876223624	40.1734273922	0.1032009943
198	51	0	66	0	M	CON	T6	6.3127913203	0.1520792612	32.0313498672	0.1970816511
199	53	0	71	0	M	CON	T6	10.3464657248	0.1433666332	38.4288869087	0.2692366747
200	55	0	65	0	M	CON	T6	8.5279227074	0.1686753455	34.7215841943	0.2456086871
201	57	0	72	0	M	CON	T6	5.87654	0.1640574441	36.851976912	0.1594633583
202	59	32	82	23	F	PD	T6	3.2044860565	0.1080243103	32.982405192	0.0971574401
203	60	0	75	0	M	CON	T6	8.8337040275	0.1928886652	31.2114238992	0.2830279085
204	61	25	62	16	F	PD	T6	4.1035716151	0.0829278796	38.7903134487	0.1057885655
205	1	45	73	19	M	PD	T7	8.4359262755	0.172655398	34.9206440533	0.2415741893
206	4	0	67	0	F	CON	T7	6.3797918564	0.1299585498	30.5254389315	0.2089991849
207	5	39	73	16	M	PD	T7	4.4627457916	0.1240172171	30.8	0.1448943439
208	6	0	65	0	F	CON	T7	4.127559	0.1021701587	34.866813437	0.1183807349
209	7	41	76	12	M	PD	T7	7.288243626	0.1510255215	37.1355994147	0.1962602931
210	8	0	65	0	F	CON	T7	0.8437730572	0.0943365094	37.7388824229	0.0223581888
211	12	0	73	0	F	CON	T7	5.10705	0.1247785153	34.1031249707	0.1497531386
212	13	103	68	27	M	PD	T7	5.7078892771	0.1021415155	40.5584173984	0.1407325444
213	14	54	78	11	F	PD	T7	6.15	0.1630418532	33.677193812	0.1826161655
214	15	0	79	0	M	CON	T7	4.3106203591	0.1192565306	34.1924203015	0.1260694716
215	18	51	59	25	M	PD	T7	3.5497055619	0.0657216961	46.014644795	0.0771429526
216	19	83	61	12	M	PD	T7	6.0229990456	0.0898655692	43.0814011737	0.1398050871
217	22	48	69	6	M	PD	T7	5.009715466	0.1078805113	35.2839100583	0.1419830018
218	23	48	74	11	F	PD	T7	5.2275143597	0.093614557	42.5045203831	0.1229872567
219	26	64	78	15	F	PD	T7	6.4071956123	0.091843833	42.2791243472	0.1515451351
220	27	103	63	21	M	PD	T7	6.5686228589	0.1072767767	39.0262042441	0.1683131369
221	28	0	57	0	F	CON	T7	4.3522017226	0.1212075148	35.4243584192	0.1228590133
222	29	0	67	0	F	CON	T7	4.9110388912	0.1394621706	36.0846	0.1360979169
223	33	0	74	0	M	CON	T7	5.84	0.1322391157	38.0333522638	0.1535494415
224	34	0	81	0	M	CON	T7	4.82	0.1035705736	36.132398653	0.1333982846
225	35	0	86	0	M	CON	T7	3.70382	0.0718130773	40.6030340461	0.0912202767
226	36	82	75	19	M	PD	T7	4.2869730953	0.1057408897	40.6285055808	0.1055163864
227	37	0	70	0	F	CON	T7	4.912109404	0.1619379771	36.6782443725	0.1339243327
228	39	0	81	0	M	CON	T7	5.7898236548	0.0967185574	45.9202385643	0.1260843549
229	43	0	70	0	M	CON	T7	6.0537481984	0.1574045305	41.2981969837	0.146586259
230	44	0	61	0	F	CON	T7	6.2706499982	0.1702564774	29.2529580092	0.2143595187
231	50	32	64	8	M	PD	T7	4.8549723572	0.0876223624	40.1734273922	0.1208503399
232	51	0	66	0	M	CON	T7	8.3442876907	0.1520792612	32.0313498672	0.2605037791
233	53	0	71	0	M	CON	T7	7.885767307	0.1433666332	38.4288869087	0.2052041561
234	55	0	65	0	M	CON	T7	9.9780994583	0.1686753455	34.7215841943	0.287374545
235	57	0	72	0	M	CON	T7	6.40695	0.1640574441	36.851976912	0.1738563447
236	59	32	82	23	F	PD	T7	4.6038682623	0.1080243103	32.982405192	0.1395855831
237	60	0	75	0	M	CON	T7	8.684	0.1928886652	31.2114238992	0.2782314587
238	61	25	62	16	F	PD	T7	5.3872813181	0.0829278796	38.7903134487	0.138882129
239	1	45	73	19	M	PD	T8	9.1735530686	0.172655398	34.9206440533	0.2626971328
240	4	0	67	0	F	CON	T8	6.0701241684	0.1299585498	30.5254389315	0.1988546072
241	5	39	73	16	M	PD	T8	4.2153173072	0.1240172171	30.8	0.1368609515
242	6	0	65	0	F	CON	T8	4.968650476	0.1021701587	34.866813437	0.1425037159
243	7	41	76	12	M	PD	T8	7.5477772905	0.1510255215	37.1355994147	0.2032491035
244	8	0	65	0	F	CON	T8	4.689478049	0.0943365094	37.7388824229	0.1242611797
245	12	0	73	0	F	CON	T8	5.6138500891	0.1247785153	34.1031249707	0.1646139494
246	13	103	68	27	M	PD	T8	5.4332310829	0.1021415155	40.5584173984	0.1339606284
247	14	54	78	11	F	PD	T8	7.788	0.1630418532	33.677193812	0.2312544223
248	15	0	79	0	M	CON	T8	5.2772342191	0.1192565306	34.1924203015	0.1543393001
249	18	51	59	25	M	PD	T8	3.2287053807	0.0657216961	46.014644795	0.0701669087
250	19	83	61	12	M	PD	T8	3.7710944844	0.0898655692	43.0814011737	0.0875341651
251	22	48	69	6	M	PD	T8	5.5640841196	0.1078805113	35.2839100583	0.1576946577
252	23	48	74	11	F	PD	T8	4.6561527597	0.093614557	42.5045203831	0.1095448841
253	26	64	78	15	F	PD	T8	6.3838839962	0.091843833	42.2791243472	0.150993761
254	27	103	63	21	M	PD	T8	4.6825596545	0.1072767767	39.0262042441	0.1199850138
255	28	0	57	0	F	CON	T8	5.813443	0.1212075148	35.4243584192	0.164108632
256	29	0	67	0	F	CON	T8	7.6517824728	0.1394621706	36.0846	0.2120511928
257	33	0	74	0	M	CON	T8	5.2305449047	0.1322391157	38.0333522638	0.1375252139
258	34	0	81	0	M	CON	T8	3.8364827642	0.1035705736	36.132398653	0.1061784688
259	35	0	86	0	M	CON	T8	3.8172159028	0.0718130773	40.6030340461	0.0940130705
260	36	82	75	19	M	PD	T8	4.1690068122	0.1057408897	40.6285055808	0.1026128516
261	37	0	70	0	F	CON	T8	9.6620888022	0.1619379771	36.6782443725	0.2634283338
262	39	0	81	0	M	CON	T8	7.011938555	0.0967185574	45.9202385643	0.152698217
263	43	0	70	0	M	CON	T8	6.6932718942	0.1574045305	41.2981969837	0.1620717703
264	44	0	61	0	F	CON	T8	5.22891	0.1702564774	29.2529580092	0.1787480773
265	50	32	64	8	M	PD	T8	4.97696	0.0876223624	40.1734273922	0.1238868656
266	51	0	66	0	M	CON	T8	8.4312419195	0.1520792612	32.0313498672	0.2632184393
267	53	0	71	0	M	CON	T8	14.2300110318	0.1433666332	38.4288869087	0.3702946449
268	55	0	65	0	M	CON	T8	10.8579461796	0.1686753455	34.7215841943	0.3127145962
269	57	0	72	0	M	CON	T8	5.9342827883	0.1640574441	36.851976912	0.1610302428
270	59	32	82	23	F	PD	T8	3.316155052	0.1080243103	32.982405192	0.1005431542
271	60	0	75	0	M	CON	T8	8.6868150994	0.1928886652	31.2114238992	0.2783216532
272	61	25	62	16	F	PD	T8	4.7819765788	0.0829278796	38.7903134487	0.1232775957
273	1	45	73	19	M	PD	T9	8.549250399	0.172655398	34.9206440533	0.2448193792
274	4	0	67	0	F	CON	T9	4.519577944	0.1299585498	30.5254389315	0.1480593925
275	5	39	73	16	M	PD	T9	4.5565337703	0.1240172171	30.8	0.1479394081
276	6	0	65	0	F	CON	T9	4.3884733471	0.1021701587	34.866813437	0.1258639065
277	7	41	76	12	M	PD	T9	10.6238511961	0.1510255215	37.1355994147	0.2860826636
278	8	0	65	0	F	CON	T9	5.1398666985	0.0943365094	37.7388824229	0.1361955195
279	12	0	73	0	F	CON	T9	5.2937317948	0.1247785153	34.1031249707	0.1552271764
280	13	103	68	27	M	PD	T9	5.5317266744	0.1021415155	40.5584173984	0.1363891155
281	14	54	78	11	F	PD	T9	8.83	0.1630418532	33.677193812	0.2621952426
282	15	0	79	0	M	CON	T9	4.90577	0.1192565306	34.1924203015	0.1434753655
283	18	51	59	25	M	PD	T9	4.6178274251	0.0657216961	46.014644795	0.100355603
284	19	83	61	12	M	PD	T9	3.9672874675	0.0898655692	43.0814011737	0.0920881717
285	22	48	69	6	M	PD	T9	4.7386142489	0.1078805113	35.2839100583	0.1342995785
286	23	48	74	11	F	PD	T9	4.7527930706	0.093614557	42.5045203831	0.111818532
287	26	64	78	15	F	PD	T9	5.0697801838	0.091843833	42.2791243472	0.1199121378
288	27	103	63	21	M	PD	T9	4.2918467643	0.1072767767	39.0262042441	0.1099734614
289	28	0	57	0	F	CON	T9	4.6802828535	0.1212075148	35.4243584192	0.1321204691
290	29	0	67	0	F	CON	T9	5.0079183148	0.1394621706	36.0846	0.1387827027
291	33	0	74	0	M	CON	T9	4.3203009154	0.1322391157	38.0333522638	0.1135924303
292	34	0	81	0	M	CON	T9	2.95	0.1035705736	36.132398653	0.0816441784
293	35	0	86	0	M	CON	T9	4.1691098362	0.0718130773	40.6030340461	0.1026797611
294	36	82	75	19	M	PD	T9	5.0156346089	0.1057408897	40.6285055808	0.1234511222
295	37	0	70	0	F	CON	T9	9.3842387868	0.1619379771	36.6782443725	0.2558529981
296	39	0	81	0	M	CON	T9	6.3192988431	0.0967185574	45.9202385643	0.137614678
297	43	0	70	0	M	CON	T9	6.3324989333	0.1574045305	41.2981969837	0.1533359661
298	44	0	61	0	F	CON	T9	6.4116475382	0.1702564774	29.2529580092	0.2191794599
299	50	32	64	8	M	PD	T9	4.9363273785	0.0876223624	40.1734273922	0.1228754353
300	51	0	66	0	M	CON	T9	7.5485061937	0.1520792612	32.0313498672	0.2356599464
301	53	0	71	0	M	CON	T9	5.1724744804	0.1433666332	38.4288869087	0.1345986027
302	55	0	65	0	M	CON	T9	10.0486003878	0.1686753455	34.7215841943	0.289405009
303	57	0	72	0	M	CON	T9	7.0344576648	0.1640574441	36.851976912	0.1908841331
304	59	32	82	23	F	PD	T9	4.9909136679	0.1080243103	32.982405192	0.1513204886
305	60	0	75	0	M	CON	T9	0.8708687227	0.1928886652	31.2114238992	0.0279022426
306	61	25	62	16	F	PD	T9	1.9996999775	0.0829278796	38.7903134487	0.0515515292
307	1	45	73	19	M	PD	T10	7.095815899	0.172655398	34.9206440533	0.2031983112
308	4	0	67	0	F	CON	T10	4.5879488587	0.1299585498	30.5254389315	0.1502991937
309	5	39	73	16	M	PD	T10	4.8849564993	0.1240172171	30.8	0.1586024837
310	6	0	65	0	F	CON	T10	3.6930769231	0.1021701587	34.866813437	0.1059195424
311	7	41	76	12	M	PD	T10	10.9440045721	0.1510255215	37.1355994147	0.2947038622
312	8	0	65	0	F	CON	T10	2.8105100198	0.0943365094	37.7388824229	0.0744725291
313	12	0	73	0	F	CON	T10	5.6966543115	0.1247785153	34.1031249707	0.1670420032
314	13	103	68	27	M	PD	T10	5.4332310829	0.1021415155	40.5584173984	0.1339606284
315	14	54	78	11	F	PD	T10	6.48	0.1630418532	33.677193812	0.1924150817
316	15	0	79	0	M	CON	T10	4.9846694309	0.1192565306	34.1924203015	0.1457828778
317	18	51	59	25	M	PD	T10	4.3302944806	0.0657216961	46.014644795	0.0941068762
318	19	83	61	12	M	PD	T10	6.0574325923	0.0898655692	43.0814011737	0.1406043543
319	22	48	69	6	M	PD	T10	5.4	0.1078805113	35.2839100583	0.1530442627
320	23	48	74	11	F	PD	T10	4.8701981315	0.093614557	42.5045203831	0.1145807102
321	26	64	78	15	F	PD	T10	6.4593660466	0.091843833	42.2791243472	0.1527790877
322	27	103	63	21	M	PD	T10	5.6778705306	0.1072767767	39.0262042441	0.1454886695
323	28	0	57	0	F	CON	T10	6.1549159744	0.1212075148	35.4243584192	0.1737481284
324	29	0	67	0	F	CON	T10	5.5054675495	0.1394621706	36.0846	0.152571112
325	33	0	74	0	M	CON	T10	4.5793558499	0.1322391157	38.0333522638	0.1204036872
326	34	0	81	0	M	CON	T10	4.8275563176	0.1035705736	36.132398653	0.1336074132
327	35	0	86	0	M	CON	T10	3.3259531131	0.0718130773	40.6030340461	0.081913906
328	36	82	75	19	M	PD	T10	5.5514786724	0.1057408897	40.6285055808	0.1366399919
329	37	0	70	0	F	CON	T10	6.6264569581	0.1619379771	36.6782443725	0.1806645076
330	39	0	81	0	M	CON	T10	5.8889226455	0.0967185574	45.9202385643	0.1282424227
331	43	0	70	0	M	CON	T10	5.4989109195	0.1574045305	41.2981969837	0.1331513558
332	44	0	61	0	F	CON	T10	9.7741016005	0.1702564774	29.2529580092	0.3341235303
333	50	32	64	8	M	PD	T10	4.84375	0.0876223624	40.1734273922	0.1205709922
334	51	0	66	0	M	CON	T10	5.1944627309	0.1520792612	32.0313498672	0.162168087
335	53	0	71	0	M	CON	T10	6.3386055012	0.1433666332	38.4288869087	0.1649437705
336	55	0	65	0	M	CON	T10	9.8096331768	0.1686753455	34.7215841943	0.2825226269
337	57	0	72	0	M	CON	T10	6.3372236487	0.1640574441	36.851976912	0.1719642793
338	59	32	82	23	F	PD	T10	4.6949846364	0.1080243103	32.982405192	0.1423481583
339	60	0	75	0	M	CON	T10	3.8259420012	0.1928886652	31.2114238992	0.1225814629
340	61	25	62	16	F	PD	T10	2.8868321739	0.0829278796	38.7903134487	0.0744214707
341	1	45	73	19	M	PD	T11	7.0730900047	0.172655398	34.9206440533	0.2025475244
342	4	0	67	0	F	CON	T11	4.455452874	0.1299585498	30.5254389315	0.1459586833
343	5	39	73	16	M	PD	T11	4.7329905979	0.1240172171	30.8	0.1536685259
344	6	0	65	0	F	CON	T11	6.0625379477	0.1021701587	34.866813437	0.1738770295
345	7	41	76	12	M	PD	T11	8.0931792579	0.1510255215	37.1355994147	0.2179358725
346	8	0	65	0	F	CON	T11	2.6730886034	0.0943365094	37.7388824229	0.0708311543
347	12	0	73	0	F	CON	T11	4.2503758315	0.1247785153	34.1031249707	0.124633031
348	13	103	68	27	M	PD	T11	5.4918120871	0.1021415155	40.5584173984	0.1354049896
349	14	54	78	11	F	PD	T11	7.43	0.1630418532	33.677193812	0.2206240829
350	15	0	79	0	M	CON	T11	4.8633423281	0.1192565306	34.1924203015	0.1422345153
351	18	51	59	25	M	PD	T11	3.6652984986	0.0657216961	46.014644795	0.0796550428
352	19	83	61	12	M	PD	T11	5.3941208342	0.0898655692	43.0814011737	0.1252076462
353	22	48	69	6	M	PD	T11	4.7960812597	0.1078805113	35.2839100583	0.1359282815
354	23	48	74	11	F	PD	T11	2.9417113509	0.093614557	42.5045203831	0.0692093764
355	26	64	78	15	F	PD	T11	4.7742319764	0.091843833	42.2791243472	0.1129217327
356	27	103	63	21	M	PD	T11	4.2340984819	0.1072767767	39.0262042441	0.1084937304
357	28	0	57	0	F	CON	T11	4.7772098026	0.1212075148	35.4243584192	0.1348566358
358	29	0	67	0	F	CON	T11	5.0385937327	0.1394621706	36.0846	0.1396327999
359	33	0	74	0	M	CON	T11	6.0715154616	0.1322391157	38.0333522638	0.159636611
360	34	0	81	0	M	CON	T11	5.3861396194	0.1035705736	36.132398653	0.1490667606
361	35	0	86	0	M	CON	T11	3.8107506319	0.0718130773	40.6030340461	0.0938538393
362	36	82	75	19	M	PD	T11	4.9767144634	0.1057408897	40.6285055808	0.1224931706
363	37	0	70	0	F	CON	T11	5.3222003309	0.1619379771	36.6782443725	0.1451051004
364	39	0	81	0	M	CON	T11	9.5670168417	0.0967185574	45.9202385643	0.2083398767
365	43	0	70	0	M	CON	T11	4.8343489957	0.1574045305	41.2981969837	0.1170595655
366	44	0	61	0	F	CON	T11	6.5264688213	0.1702564774	29.2529580092	0.223104577
367	50	32	64	8	M	PD	T11	5.2215153864	0.0876223624	40.1734273922	0.1299743568
368	51	0	66	0	M	CON	T11	4.7272378601	0.1520792612	32.0313498672	0.1475815999
369	53	0	71	0	M	CON	T11	3.826633199	0.1433666332	38.4288869087	0.0995769981
370	55	0	65	0	M	CON	T11	8.5857852823	0.1686753455	34.7215841943	0.2472751599
371	57	0	72	0	M	CON	T11	6.8218988724	0.1640574441	36.851976912	0.1851162256
372	59	32	82	23	F	PD	T11	4.1077234583	0.1080243103	32.982405192	0.1245428717
373	60	0	75	0	M	CON	T11	5.8179969273	0.1928886652	31.2114238992	0.1864060078
374	61	25	62	16	F	PD	T11	2.8590382998	0.0829278796	38.7903134487	0.0737049548
375	1	45	73	19	M	PD	T12	6.2056566321	0.172655398	34.9206440533	0.1777073934
376	4	0	67	0	F	CON	T12	5.1210032436	0.1299585498	30.5254389315	0.1677618217
377	5	39	73	16	M	PD	T12	4.766088543	0.1240172171	30.8	0.1547431345
378	6	0	65	0	F	CON	T12	5.4558023705	0.1021701587	34.866813437	0.1564755087
379	7	41	76	12	M	PD	T12	6.5587300411	0.1510255215	37.1355994147	0.1766157042
380	8	0	65	0	F	CON	T12	4.7658854737	0.0943365094	37.7388824229	0.1262858137
381	12	0	73	0	F	CON	T12	4.671265757	0.1247785153	34.1031249707	0.1369747131
382	13	103	68	27	M	PD	T12	5.7078892771	0.1021415155	40.5584173984	0.1407325444
383	14	54	78	11	F	PD	T12	7.13	0.1630418532	33.677193812	0.2117159773
384	15	0	79	0	M	CON	T12	5.547877642	0.1192565306	34.1924203015	0.1622546048
385	18	51	59	25	M	PD	T12	4.4499559737	0.0657216961	46.014644795	0.0967073851
386	19	83	61	12	M	PD	T12	5.43979	0.0898655692	43.0814011737	0.126267713
387	22	48	69	6	M	PD	T12	3.7538728695	0.1078805113	35.2839100583	0.106390501
388	23	48	74	11	F	PD	T12	2.4226328716	0.093614557	42.5045203831	0.0569970641
389	26	64	78	15	F	PD	T12	4.0241415444	0.091843833	42.2791243472	0.0951803427
390	27	103	63	21	M	PD	T12	7.168014701	0.1072767767	39.0262042441	0.183671839
391	28	0	57	0	F	CON	T12	5.6025583289	0.1212075148	35.4243584192	0.1581555342
392	29	0	67	0	F	CON	T12	5.6264753765	0.1394621706	36.0846	0.15592456
393	33	0	74	0	M	CON	T12	7.0000357142	0.1322391157	38.0333522638	0.1840499272
394	34	0	81	0	M	CON	T12	3.7872681447	0.1035705736	36.132398653	0.1048164054
395	35	0	86	0	M	CON	T12	3.5812879574	0.0718130773	40.6030340461	0.0882024716
396	36	82	75	19	M	PD	T12	3.6556	0.1057408897	40.6285055808	0.0899762358
397	37	0	70	0	F	CON	T12	5.7454290082	0.1619379771	36.6782443725	0.1566440572
398	39	0	81	0	M	CON	T12	9.163164099	0.0967185574	45.9202385643	0.1995452198
399	43	0	70	0	M	CON	T12	6.23961	0.1574045305	41.2981969837	0.1510867412
400	44	0	61	0	F	CON	T12	4.8142204958	0.1702564774	29.2529580092	0.164572092
401	50	32	64	8	M	PD	T12	4.3859027771	0.0876223624	40.1734273922	0.1091742244
402	51	0	66	0	M	CON	T12	9.0395627382	0.1520792612	32.0313498672	0.2822098593
403	53	0	71	0	M	CON	T12	4.3246	0.1433666332	38.4288869087	0.1125351356
404	55	0	65	0	M	CON	T12	7.2769121681	0.1686753455	34.7215841943	0.2095789215
405	57	0	72	0	M	CON	T12	6.1549119942	0.1640574441	36.851976912	0.1670171456
406	59	32	82	23	F	PD	T12	3.33384	0.1080243103	32.982405192	0.1010793476
407	60	0	75	0	M	CON	T12	6.3462219834	0.1928886652	31.2114238992	0.2033301013
408	61	25	62	16	F	PD	T12	3.9698866483	0.0829278796	38.7903134487	0.1023422163
409	1	45	73	19	M	PD	T13	3.8171915135	0.172655398	34.9206440533	0.1093104557
410	4	0	67	0	F	CON	T13	4.451442626	0.1299585498	30.5254389315	0.1458273093
411	5	39	73	16	M	PD	T13	5.3481305145	0.1240172171	30.8	0.1736406011
412	6	0	65	0	F	CON	T13	4.2044039625	0.1021701587	34.866813437	0.1205846921
413	7	41	76	12	M	PD	T13	7.1982553977	0.1510255215	37.1355994147	0.1938370596
414	8	0	65	0	F	CON	T13	5.3854444765	0.0943365094	37.7388824229	0.1427028076
415	12	0	73	0	F	CON	T13	5.7889034724	0.1247785153	34.1031249707	0.1697470093
416	13	103	68	27	M	PD	T13	4.8259714048	0.1021415155	40.5584173984	0.1189881587
417	14	54	78	11	F	PD	T13	6.61	0.1630418532	33.677193812	0.1962752608
418	15	0	79	0	M	CON	T13	6.1938072717	0.1192565306	34.1924203015	0.1811456228
419	18	51	59	25	M	PD	T13	2.9486579001	0.0657216961	46.014644795	0.0640808576
420	19	83	61	12	M	PD	T13	4.0951843276	0.0898655692	43.0814011737	0.0950568973
421	22	48	69	6	M	PD	T13	3.8930891603	0.1078805113	35.2839100583	0.1103361037
422	23	48	74	11	F	PD	T13	4.8894204396	0.093614557	42.5045203831	0.1150329517
423	26	64	78	15	F	PD	T13	5.100945418	0.091843833	42.2791243472	0.1206492683
424	27	103	63	21	M	PD	T13	5.6621855874	0.1072767767	39.0262042441	0.1450867615
425	28	0	57	0	F	CON	T13	5.7715902975	0.1212075148	35.4243584192	0.1629271652
426	29	0	67	0	F	CON	T13	3.5019933938	0.1394621706	36.0846	0.0970495279
427	33	0	74	0	M	CON	T13	7.1205336879	0.1322391157	38.0333522638	0.1872181458
428	34	0	81	0	M	CON	T13	4.55	0.1035705736	36.132398653	0.1259257666
429	35	0	86	0	M	CON	T13	4.5350369201	0.0718130773	40.6030340461	0.11169207
430	36	82	75	19	M	PD	T13	4.5061879632	0.1057408897	40.6285055808	0.1109119791
431	37	0	70	0	F	CON	T13	8.2083033598	0.1619379771	36.6782443725	0.2237921553
432	39	0	81	0	M	CON	T13	10.1137640891	0.0967185574	45.9202385643	0.2202463316
433	43	0	70	0	M	CON	T13	6.4212159649	0.1574045305	41.2981969837	0.155484172
434	44	0	61	0	F	CON	T13	6.1740883591	0.1702564774	29.2529580092	0.2110585999
435	50	32	64	8	M	PD	T13	5.1418904361	0.0876223624	40.1734273922	0.1279923265
436	51	0	66	0	M	CON	T13	7.9124960975	0.1520792612	32.0313498672	0.2470234982
437	53	0	71	0	M	CON	T13	9.1430132848	0.1433666332	38.4288869087	0.2379203256
438	55	0	65	0	M	CON	T13	5.3567669991	0.1686753455	34.7215841943	0.1542777245
439	57	0	72	0	M	CON	T13	5.2063947657	0.1640574441	36.851976912	0.1412785745
440	59	32	82	23	F	PD	T13	5.0630273139	0.1080243103	32.982405192	0.1535069163
441	60	0	75	0	M	CON	T13	5.401360399	0.1928886652	31.2114238992	0.1730571606
442	61	25	62	16	F	PD	T13	4.2492352253	0.0829278796	38.7903134487	0.1095437197
443	1	45	73	19	M	PD	T14	3.0241827415	0.172655398	34.9206440533	0.086601574
444	4	0	67	0	F	CON	T14	4.2180570233	0.1299585498	30.5254389315	0.1381816993
445	5	39	73	16	M	PD	T14	4.4680644579	0.1240172171	30.8	0.1450670279
446	6	0	65	0	F	CON	T14	4.5944408477	0.1021701587	34.866813437	0.1317711713
447	7	41	76	12	M	PD	T14	5.0213216677	0.1510255215	37.1355994147	0.1352158507
448	8	0	65	0	F	CON	T14	4.9553772103	0.0943365094	37.7388824229	0.1313069411
449	12	0	73	0	F	CON	T14	5.1450376337	0.1247785153	34.1031249707	0.1508670434
450	13	103	68	27	M	PD	T14	4.7444704657	0.1021415155	40.5584173984	0.1169786883
451	14	54	78	11	F	PD	T14	6.205	0.1630418532	33.677193812	0.1842493182
452	15	0	79	0	M	CON	T14	4.5358247905	0.1192565306	34.1924203015	0.1326558562
453	18	51	59	25	M	PD	T14	2.0292842266	0.0657216961	46.014644795	0.0441008343
454	19	83	61	12	M	PD	T14	5.053316441	0.0898655692	43.0814011737	0.117296938
455	22	48	69	6	M	PD	T14	5.0791886006	0.1078805113	35.2839100583	0.1439519768
456	23	48	74	11	F	PD	T14	3.9440075907	0.093614557	42.5045203831	0.0927903092
457	26	64	78	15	F	PD	T14	4.3139461795	0.091843833	42.2791243472	0.1020348989
458	27	103	63	21	M	PD	T14	4.7669007564	0.1072767767	39.0262042441	0.1221461541
459	28	0	57	0	F	CON	T14	5.7359592407	0.1212075148	35.4243584192	0.1619213303
460	29	0	67	0	F	CON	T14	5.1076079983	0.1394621706	36.0846	0.1415453683
461	33	0	74	0	M	CON	T14	5.9200084459	0.1322391157	38.0333522638	0.1556530806
462	34	0	81	0	M	CON	T14	4.1007926063	0.1035705736	36.132398653	0.1134935061
463	35	0	86	0	M	CON	T14	3.3659079191	0.0718130773	40.6030340461	0.082897941
464	36	82	75	19	M	PD	T14	7.2228774114	0.1057408897	40.6285055808	0.1777785648
465	37	0	70	0	F	CON	T14	5.7786476709	0.1619379771	36.6782443725	0.1575497347
466	39	0	81	0	M	CON	T14	5.1117426745	0.0967185574	45.9202385643	0.1113178597
467	43	0	70	0	M	CON	T14	3.9332250348	0.1574045305	41.2981969837	0.0952396308
468	44	0	61	0	F	CON	T14	6.5909013109	0.1702564774	29.2529580092	0.2253071744
469	50	32	64	8	M	PD	T14	3.7729562534	0.0876223624	40.1734273922	0.0939167131
470	51	0	66	0	M	CON	T14	8.1048588894	0.1520792612	32.0313498672	0.253028952
471	53	0	71	0	M	CON	T14	11.7505865661	0.1433666332	38.4288869087	0.3057748353
472	55	0	65	0	M	CON	T14	3.3663980632	0.1686753455	34.7215841943	0.0969540458
473	57	0	72	0	M	CON	T14	5.1837316423	0.1640574441	36.851976912	0.1406635974
474	59	32	82	23	F	PD	T14	4.5632884458	0.1080243103	32.982405192	0.1383552357
475	60	0	75	0	M	CON	T14	5.0952525804	0.1928886652	31.2114238992	0.1632496036
476	61	25	62	16	F	PD	T14	3.2882822263	0.0829278796	38.7903134487	0.0847707052
477	1	45	73	19	M	PD	T15	4.9819594539	0.172655398	34.9206440533	0.1426651652
478	4	0	67	0	F	CON	T15	5.4953879596	0.1299585498	30.5254389315	0.1800265009
479	5	39	73	16	M	PD	T15	4.5512196168	0.1240172171	30.8	0.1477668707
480	6	0	65	0	F	CON	T15	4.9387502955	0.1021701587	34.866813437	0.1416461617
481	7	41	76	12	M	PD	T15	6.30517	0.1510255215	37.1355994147	0.1697877535
482	8	0	65	0	F	CON	T15	6.3787821214	0.0943365094	37.7388824229	0.1690241393
483	12	0	73	0	F	CON	T15	5.0828034748	0.1247785153	34.1031249707	0.1490421619
484	13	103	68	27	M	PD	T15	3.9	0.1021415155	40.5584173984	0.0961575981
485	14	54	78	11	F	PD	T15	6.45	0.1630418532	33.677193812	0.1915242712
486	15	0	79	0	M	CON	T15	5.1421943937	0.1192565306	34.1924203015	0.1503898919
487	18	51	59	25	M	PD	T15	2.61549	0.0657216961	46.014644795	0.0568403823
488	19	83	61	12	M	PD	T15	4.464736368	0.0898655692	43.0814011737	0.1036348922
489	22	48	69	6	M	PD	T15	4.0895740414	0.1078805113	35.2839100583	0.1159047859
490	23	48	74	11	F	PD	T15	3.5010676857	0.093614557	42.5045203831	0.0823693022
491	26	64	78	15	F	PD	T15	4.1518724179	0.091843833	42.2791243472	0.0982014761
492	27	103	63	21	M	PD	T15	6.1799913414	0.1072767767	39.0262042441	0.1583549172
493	28	0	57	0	F	CON	T15	6.0264732807	0.1212075148	35.4243584192	0.1701222986
494	29	0	67	0	F	CON	T15	7.1818076544	0.1394621706	36.0846	0.1990269437
495	33	0	74	0	M	CON	T15	5.8662253622	0.1322391157	38.0333522638	0.1542389775
496	34	0	81	0	M	CON	T15	4.55	0.1035705736	36.132398653	0.1259257666
497	35	0	86	0	M	CON	T15	3.2387770804	0.0718130773	40.6030340461	0.0797668735
498	36	82	75	19	M	PD	T15	4.8897	0.1057408897	40.6285055808	0.1203514609
499	37	0	70	0	F	CON	T15	5.385197577	0.1619379771	36.6782443725	0.1468226647
500	39	0	81	0	M	CON	T15	7.0417154075	0.0967185574	45.9202385643	0.1533466643
501	43	0	70	0	M	CON	T15	4.9108177723	0.1574045305	41.2981969837	0.1189111906
502	44	0	61	0	F	CON	T15	5.3486733318	0.1702564774	29.2529580092	0.1828421362
503	50	32	64	8	M	PD	T15	4.0303869036	0.0876223624	40.1734273922	0.1003246963
504	51	0	66	0	M	CON	T15	3.8301337544	0.1520792612	32.0313498672	0.1195745346
505	53	0	71	0	M	CON	T15	8.4809842902	0.1433666332	38.4288869087	0.2206929467
506	55	0	65	0	M	CON	T15	5.4445490982	0.1686753455	34.7215841943	0.1568058954
507	57	0	72	0	M	CON	T15	5.0107677942	0.1640574441	36.851976912	0.1359701219
508	59	32	82	23	F	PD	T15	3.9044206377	0.1080243103	32.982405192	0.1183788937
509	60	0	75	0	M	CON	T15	5.9437956906	0.1928886652	31.2114238992	0.1904365437
510	61	25	62	16	F	PD	T15	3.7223648397	0.0829278796	38.7903134487	0.0959611952
511	1	45	73	19	M	PD	T16	6.3917016335	0.172655398	34.9206440533	0.1830350444
512	4	0	67	0	F	CON	T16	5.3163999746	0.1299585498	30.5254389315	0.174162933
513	5	39	73	16	M	PD	T16	4.5012109482	0.1240172171	30.8	0.1461432126
514	6	0	65	0	F	CON	T16	5.6599263123	0.1021701587	34.866813437	0.1623298992
515	7	41	76	12	M	PD	T16	7.0705423969	0.1510255215	37.1355994147	0.1903979607
516	8	0	65	0	F	CON	T16	3.4237555402	0.0943365094	37.7388824229	0.0907222292
517	12	0	73	0	F	CON	T16	5.9445308452	0.1247785153	34.1031249707	0.1743104437
518	13	103	68	27	M	PD	T16	4.2402830094	0.1021415155	40.5584173984	0.104547546
519	14	54	78	11	F	PD	T16	6.49	0.1630418532	33.677193812	0.1927120186
520	15	0	79	0	M	CON	T16	2.9008456595	0.1192565306	34.1924203015	0.0848388512
521	18	51	59	25	M	PD	T16	1.9591906626	0.0657216961	46.014644795	0.0425775462
522	19	83	61	12	M	PD	T16	4.652887711	0.0898655692	43.0814011737	0.1080022373
523	22	48	69	6	M	PD	T16	3.5868415744	0.1078805113	35.2839100583	0.1016565786
524	23	48	74	11	F	PD	T16	3.6807808564	0.093614557	42.5045203831	0.0865973977
525	26	64	78	15	F	PD	T16	3.8942386866	0.091843833	42.2791243472	0.0921078368
526	27	103	63	21	M	PD	T16	2.7127150156	0.1072767767	39.0262042441	0.0695100912
527	28	0	57	0	F	CON	T16	4.386792	0.1212075148	35.4243584192	0.1238354679
528	29	0	67	0	F	CON	T16	5.39198	0.1394621706	36.0846	0.149426071
529	33	0	74	0	M	CON	T16	5.2700379505	0.1322391157	38.0333522638	0.1385635932
530	34	0	81	0	M	CON	T16	4.5873303783	0.1035705736	36.132398653	0.1269589219
531	35	0	86	0	M	CON	T16	4.41068	0.0718130773	40.6030340461	0.1086293205
532	36	82	75	19	M	PD	T16	5.465569383	0.1057408897	40.6285055808	0.1345254841
533	37	0	70	0	F	CON	T16	4.5176791408	0.1619379771	36.6782443725	0.1231705393
534	39	0	81	0	M	CON	T16	5.811961721	0.0967185574	45.9202385643	0.1265664531
535	43	0	70	0	M	CON	T16	4.9486269965	0.1574045305	41.2981969837	0.1198267081
536	44	0	61	0	F	CON	T16	4.304443092	0.1702564774	29.2529580092	0.147145567
537	50	32	64	8	M	PD	T16	1.2897166511	0.0876223624	40.1734273922	0.0321037246
538	51	0	66	0	M	CON	T16	5.8264067117	0.1520792612	32.0313498672	0.1818970083
539	53	0	71	0	M	CON	T16	7.923466439	0.1433666332	38.4288869087	0.2061851663
540	55	0	65	0	M	CON	T16	4.3976854889	0.1686753455	34.7215841943	0.1266556694
541	57	0	72	0	M	CON	T16	5.9143412208	0.1640574441	36.851976912	0.1604891166
542	59	32	82	23	F	PD	T16	3.46719	0.1080243103	32.982405192	0.1051224124
543	60	0	75	0	M	CON	T16	8.4391925039	0.1928886652	31.2114238992	0.2703879365
544	61	25	62	16	F	PD	T16	4.2781421201	0.0829278796	38.7903134487	0.1102889289
545	1	45	73	19	M	PD	T17	5.4960511728	0.172655398	34.9206440533	0.1573868788
546	4	0	67	0	F	CON	T17	3.0550288133	0.1299585498	30.5254389315	0.1000814049
547	5	39	73	16	M	PD	T17	4.3417162505	0.1240172171	30.8	0.1409648133
548	6	0	65	0	F	CON	T17	5.0186264665	0.1021701587	34.866813437	0.1439370557
549	7	41	76	12	M	PD	T17	6.1066616248	0.1510255215	37.1355994147	0.1644422527
550	8	0	65	0	F	CON	T17	5.3486969938	0.0943365094	37.7388824229	0.1417290776
551	12	0	73	0	F	CON	T17	5.7845890239	0.1247785153	34.1031249707	0.1696204975
552	13	103	68	27	M	PD	T17	4.5276925691	0.1021415155	40.5584173984	0.111633857
553	14	54	78	11	F	PD	T17	7.07	0.1630418532	33.677193812	0.2099343562
554	15	0	79	0	M	CON	T17	3.6709068863	0.1192565306	34.1924203015	0.1073602528
555	18	51	59	25	M	PD	T17	1.0599207525	0.0657216961	46.014644795	0.0230344221
556	19	83	61	12	M	PD	T17	6.6953852306	0.0898655692	43.0814011737	0.1554124297
557	22	48	69	6	M	PD	T17	4.7919484106	0.1078805113	35.2839100583	0.1358111503
558	23	48	74	11	F	PD	T17	3.95987	0.093614557	42.5045203831	0.0931635027
559	26	64	78	15	F	PD	T17	4.3797650867	0.091843833	42.2791243472	0.1035916698
560	27	103	63	21	M	PD	T17	3.00088	0.1072767767	39.0262042441	0.0768939757
561	28	0	57	0	F	CON	T17	4.8644346587	0.1212075148	35.4243584192	0.1373189205
562	29	0	67	0	F	CON	T17	5.0044642955	0.1394621706	36.0846	0.1386869827
563	33	0	74	0	M	CON	T17	4.8109562459	0.1322391157	38.0333522638	0.1264930899
564	34	0	81	0	M	CON	T17	4.5873303783	0.1035705736	36.132398653	0.1269589219
565	35	0	86	0	M	CON	T17	3.56003	0.0718130773	40.6030340461	0.0876789157
566	36	82	75	19	M	PD	T17	4.7546293914	0.1057408897	40.6285055808	0.1170269328
567	37	0	70	0	F	CON	T17	2.689080637	0.1619379771	36.6782443725	0.0733154131
568	39	0	81	0	M	CON	T17	4.5599990927	0.0967185574	45.9202385643	0.0993026002
569	43	0	70	0	M	CON	T17	4.7531138081	0.1574045305	41.2981969837	0.115092526
570	44	0	61	0	F	CON	T17	5.2193444217	0.1702564774	29.2529580092	0.1784210821
571	50	32	64	8	M	PD	T17	3.6113937997	0.0876223624	40.1734273922	0.0898950882
572	51	0	66	0	M	CON	T17	7.3505979634	0.1520792612	32.0313498672	0.2294813673
573	53	0	71	0	M	CON	T17	8.2883342471	0.1433666332	38.4288869087	0.2156797897
574	55	0	65	0	M	CON	T17	8.3083096217	0.1686753455	34.7215841943	0.239283714
575	57	0	72	0	M	CON	T17	6.4404380412	0.1640574441	36.851976912	0.1747650623
576	59	32	82	23	F	PD	T17	3.5638167785	0.1080243103	32.982405192	0.1080520586
577	60	0	75	0	M	CON	T17	7.7931924181	0.1928886652	31.2114238992	0.249690384
578	61	25	62	16	F	PD	T17	5.2030183548	0.0829278796	38.7903134487	0.1341318977
579	1	45	73	19	M	PD	T18	6.1425195468	0.172655398	34.9206440533	0.1758993774
580	4	0	67	0	F	CON	T18	7.0168717665	0.1299585498	30.5254389315	0.2298696436
581	5	39	73	16	M	PD	T18	4.6374238538	0.1240172171	30.8	0.1505657095
582	6	0	65	0	F	CON	T18	5.7963188441	0.1021701587	34.866813437	0.1662417145
583	7	41	76	12	M	PD	T18	6.354322408	0.1510255215	37.1355994147	0.1711113462
584	8	0	65	0	F	CON	T18	5.4567362436	0.0943365094	37.7388824229	0.1445918876
585	12	0	73	0	F	CON	T18	4.8780771645	0.1247785153	34.1031249707	0.143039008
586	13	103	68	27	M	PD	T18	4.0261644278	0.1021415155	40.5584173984	0.0992682823
587	14	54	78	11	F	PD	T18	5.1870993821	0.1630418532	33.677193812	0.1540240975
588	15	0	79	0	M	CON	T18	6.2680779596	0.1192565306	34.1924203015	0.1833177618
589	18	51	59	25	M	PD	T18	2.0934732831	0.0657216961	46.014644795	0.0454958045
590	19	83	61	12	M	PD	T18	5.5017400451	0.0898655692	43.0814011737	0.1277056896
591	22	48	69	6	M	PD	T18	4.0895864449	0.1078805113	35.2839100583	0.1159051374
592	23	48	74	11	F	PD	T18	4.7237822292	0.093614557	42.5045203831	0.1111359965
593	26	64	78	15	F	PD	T18	4.626229315	0.091843833	42.2791243472	0.1094211242
594	27	103	63	21	M	PD	T18	2.036056217	0.1072767767	39.0262042441	0.0521715154
595	28	0	57	0	F	CON	T18	5.174386975	0.1212075148	35.4243584192	0.1460686151
596	29	0	67	0	F	CON	T18	3.2370497158	0.1394621706	36.0846	0.0897072357
597	33	0	74	0	M	CON	T18	4.7224569876	0.1322391157	38.0333522638	0.1241662043
598	34	0	81	0	M	CON	T18	5.3871328181	0.1035705736	36.132398653	0.1490942483
599	35	0	86	0	M	CON	T18	3.62889	0.0718130773	40.6030340461	0.0893748481
600	36	82	75	19	M	PD	T18	4.7182	0.1057408897	40.6285055808	0.1161302867
601	37	0	70	0	F	CON	T18	5.2951941044	0.1619379771	36.6782443725	0.1443687994
602	39	0	81	0	M	CON	T18	3.9010109667	0.0967185574	45.9202385643	0.0849518881
603	43	0	70	0	M	CON	T18	12.1697707107	0.1574045305	41.2981969837	0.2946804364
604	44	0	61	0	F	CON	T18	4.9650923015	0.1702564774	29.2529580092	0.1697295808
605	50	32	64	8	M	PD	T18	4.56697	0.0876223624	40.1734273922	0.1136813634
606	51	0	66	0	M	CON	T18	4.4638653482	0.1520792612	32.0313498672	0.1393592642
607	53	0	71	0	M	CON	T18	7.798121429	0.1433666332	38.4288869087	0.202923427
608	55	0	65	0	M	CON	T18	8.1608099476	0.1686753455	34.7215841943	0.2350356453
609	57	0	72	0	M	CON	T18	7.0435187118	0.1640574441	36.851976912	0.1911300099
610	59	32	82	23	F	PD	T18	2.7454476871	0.1080243103	32.982405192	0.0832397659
611	60	0	75	0	M	CON	T18	5.6122047162	0.1928886652	31.2114238992	0.1798125178
612	61	25	62	16	F	PD	T18	4.5911763199	0.0829278796	38.7903134487	0.1183588353
613	1	45	73	19	M	PD	T19	7.3469961079	0.172655398	34.9206440533	0.2103911972
614	4	0	67	0	F	CON	T19	4.6767575705	0.1299585498	30.5254389315	0.1532085282
615	5	39	73	16	M	PD	T19	4.9104785917	0.1240172171	30.8	0.1594311231
616	6	0	65	0	F	CON	T19	5.3863363436	0.1021701587	34.866813437	0.1544831837
617	7	41	76	12	M	PD	T19	4.7519088998	0.1510255215	37.1355994147	0.1279610125
618	8	0	65	0	F	CON	T19	4.5607927145	0.0943365094	37.7388824229	0.1208512924
619	12	0	73	0	F	CON	T19	4.3004487347	0.1247785153	34.1031249707	0.12610131
620	13	103	68	27	M	PD	T19	5.7218878004	0.1021415155	40.5584173984	0.1410776891
621	14	54	78	11	F	PD	T19	6.46	0.1630418532	33.677193812	0.191821208
622	15	0	79	0	M	CON	T19	5.07607	0.1192565306	34.1924203015	0.1484560015
623	18	51	59	25	M	PD	T19	1.4167011168	0.0657216961	46.014644795	0.0307880485
624	19	83	61	12	M	PD	T19	4.359635994	0.0898655692	43.0814011737	0.1011953157
625	22	48	69	6	M	PD	T19	4.3339634562	0.1078805113	35.2839100583	0.1228311559
626	23	48	74	11	F	PD	T19	4.2291071157	0.093614557	42.5045203831	0.0994978199
627	26	64	78	15	F	PD	T19	5.5900024765	0.091843833	42.2791243472	0.1322166096
628	27	103	63	21	M	PD	T19	4.2297272764	0.1072767767	39.0262042441	0.1083817235
629	28	0	57	0	F	CON	T19	3.9951014	0.1212075148	35.4243584192	0.11277837
630	29	0	67	0	F	CON	T19	5.26256	0.1394621706	36.0846	0.1458394994
631	33	0	74	0	M	CON	T19	4.8705235858	0.1322391157	38.0333522638	0.1280592768
632	34	0	81	0	M	CON	T19	5.4208578657	0.1035705736	36.132398653	0.1500276225
633	35	0	86	0	M	CON	T19	3.86614	0.0718130773	40.6030340461	0.0952180075
634	36	82	75	19	M	PD	T19	3.5168327597	0.1057408897	40.6285055808	0.0865607216
635	37	0	70	0	F	CON	T19	6.4103470583	0.1619379771	36.6782443725	0.1747724617
636	39	0	81	0	M	CON	T19	5.015025592	0.0967185574	45.9202385643	0.1092116624
637	43	0	70	0	M	CON	T19	12.6650586649	0.1574045305	41.2981969837	0.3066734044
638	44	0	61	0	F	CON	T19	5.9000134193	0.1702564774	29.2529580092	0.2016894639
639	50	32	64	8	M	PD	T19	4.15179	0.0876223624	40.1734273922	0.1033466714
640	51	0	66	0	M	CON	T19	12.3805340508	0.1520792612	32.0313498672	0.3865130287
641	53	0	71	0	M	CON	T19	4.7379805033	0.1433666332	38.4288869087	0.1232921608
642	55	0	65	0	M	CON	T19	12.2133562887	0.1686753455	34.7215841943	0.3517511246
643	57	0	72	0	M	CON	T19	7.2096383392	0.1640574441	36.851976912	0.1956377634
644	59	32	82	23	F	PD	T19	4.1666315495	0.1080243103	32.982405192	0.1263289177
645	60	0	75	0	M	CON	T19	7.2589315233	0.1928886652	31.2114238992	0.2325729049
646	61	25	62	16	F	PD	T19	4.1752125694	0.0829278796	38.7903134487	0.1076354429
647	1	45	73	19	M	PD	T20	8.3188985575	0.172655398	34.9206440533	0.2382229418
648	4	0	67	0	F	CON	T20	5.1720831432	0.1299585498	30.5254389315	0.1694351768
649	5	39	73	16	M	PD	T20	5.33	0.1240172171	30.8	0.1730519481
650	6	0	65	0	F	CON	T20	4.4607930402	0.1021701587	34.866813437	0.1279380764
651	7	41	76	12	M	PD	T20	7.1083928493	0.1510255215	37.1355994147	0.1914172105
652	8	0	65	0	F	CON	T20	5.3541147761	0.0943365094	37.7388824229	0.1418726372
653	12	0	73	0	F	CON	T20	5.339390319	0.1247785153	34.1031249707	0.1565660133
654	13	103	68	27	M	PD	T20	5.2028838157	0.1021415155	40.5584173984	0.1282812336
655	14	54	78	11	F	PD	T20	7.1	0.1630418532	33.677193812	0.2108251667
656	15	0	79	0	M	CON	T20	5.5520258603	0.1192565306	34.1924203015	0.1623759246
657	18	51	59	25	M	PD	T20	0.5434204642	0.0657216961	46.014644795	0.0118097285
658	19	83	61	12	M	PD	T20	4.0392139335	0.0898655692	43.0814011737	0.0937577197
659	22	48	69	6	M	PD	T20	4.3339634562	0.1078805113	35.2839100583	0.1228311559
660	23	48	74	11	F	PD	T20	4.5936754611	0.093614557	42.5045203831	0.1080749864
661	26	64	78	15	F	PD	T20	4.1889401076	0.091843833	42.2791243472	0.0990782135
662	27	103	63	21	M	PD	T20	6.5089437468	0.1072767767	39.0262042441	0.1667839308
663	28	0	57	0	F	CON	T20	3.2743607912	0.1212075148	35.4243584192	0.0924324656
664	29	0	67	0	F	CON	T20	4.4993546259	0.1394621706	36.0846	0.1246890537
665	33	0	74	0	M	CON	T20	6.3073687065	0.1322391157	38.0333522638	0.1658378326
666	34	0	81	0	M	CON	T20	5.6364705268	0.1035705736	36.132398653	0.1559949169
667	35	0	86	0	M	CON	T20	3.79852	0.0718130773	40.6030340461	0.0935526147
668	36	82	75	19	M	PD	T20	3.5433862053	0.1057408897	40.6285055808	0.0872142885
669	37	0	70	0	F	CON	T20	5.2120513319	0.1619379771	36.6782443725	0.142101985
670	39	0	81	0	M	CON	T20	5.0041036824	0.0967185574	45.9202385643	0.1089738172
671	43	0	70	0	M	CON	T20	10.5778860626	0.1574045305	41.2981969837	0.2561343312
672	44	0	61	0	F	CON	T20	6.5085196486	0.1702564774	29.2529580092	0.2224909921
673	50	32	64	8	M	PD	T20	4.099366051	0.0876223624	40.1734273922	0.1020417305
674	51	0	66	0	M	CON	T20	10.0533220461	0.1520792612	32.0313498672	0.3138588317
675	53	0	71	0	M	CON	T20	4.771984519	0.1433666332	38.4288869087	0.1241770164
676	55	0	65	0	M	CON	T20	11.1301418353	0.1686753455	34.7215841943	0.3205539751
677	57	0	72	0	M	CON	T20	6.8268058537	0.1640574441	36.851976912	0.1852493794
678	59	32	82	23	F	PD	T20	4.7387084604	0.1080243103	32.982405192	0.1436738295
679	60	0	75	0	M	CON	T20	4.1483226741	0.1928886652	31.2114238992	0.1329103948
680	61	25	62	16	F	PD	T20	2.9548942451	0.0829278796	38.7903134487	0.0761760858
681	1	45	73	19	M	PD	T21	6.0405332565	0.172655398	34.9206440533	0.1729788617
682	4	0	67	0	F	CON	T21	4.7113643966	0.1299585498	30.5254389315	0.1543422326
683	5	39	73	16	M	PD	T21	4.9004081463	0.1240172171	30.8	0.1591041606
684	6	0	65	0	F	CON	T21	4.3095935919	0.1021701587	34.866813437	0.1236015904
685	7	41	76	12	M	PD	T21	8.0187917859	0.1510255215	37.1355994147	0.2159327414
686	8	0	65	0	F	CON	T21	5.5229052351	0.0943365094	37.7388824229	0.1463452249
687	12	0	73	0	F	CON	T21	4.6977426678	0.1247785153	34.1031249707	0.1377510909
688	13	103	68	27	M	PD	T21	5.4918120871	0.1021415155	40.5584173984	0.1354049896
689	14	54	78	11	F	PD	T21	7.29	0.1630418532	33.677193812	0.216466967
690	15	0	79	0	M	CON	T21	4.49145867	0.1192565306	34.1924203015	0.1313583136
691	18	51	59	25	M	PD	T21	4.3201338753	0.0657216961	46.014644795	0.0938860638
692	19	83	61	12	M	PD	T21	4.6743911861	0.0898655692	43.0814011737	0.1085013732
693	22	48	69	6	M	PD	T21	4.593299939	0.1078805113	35.2839100583	0.1301811486
694	23	48	74	11	F	PD	T21	6.2297192259	0.093614557	42.5045203831	0.1465660398
695	26	64	78	15	F	PD	T21	4.2199412936	0.091843833	42.2791243472	0.0998114639
696	27	103	63	21	M	PD	T21	5.2035509557	0.1072767767	39.0262042441	0.1333347953
697	28	0	57	0	F	CON	T21	6.62662623	0.1212075148	35.4243584192	0.1870641142
698	29	0	67	0	F	CON	T21	8.4691367122	0.1394621706	36.0846	0.2347022473
699	33	0	74	0	M	CON	T21	8.1590685743	0.1322391157	38.0333522638	0.214524045
700	34	0	81	0	M	CON	T21	4.2984881063	0.1035705736	36.132398653	0.1189649253
701	35	0	86	0	M	CON	T21	3.3602111199	0.0718130773	40.6030340461	0.0827576362
702	36	82	75	19	M	PD	T21	4.1542449145	0.1057408897	40.6285055808	0.1022495131
703	37	0	70	0	F	CON	T21	6.4803526992	0.1619379771	36.6782443725	0.1766811037
704	39	0	81	0	M	CON	T21	4.0797295415	0.0967185574	45.9202385643	0.0888438229
705	43	0	70	0	M	CON	T21	10.755884768	0.1574045305	41.2981969837	0.2604444153
706	44	0	61	0	F	CON	T21	6.4710370514	0.1702564774	29.2529580092	0.2212096653
707	50	32	64	8	M	PD	T21	4.08317	0.0876223624	40.1734273922	0.1016385772
708	51	0	66	0	M	CON	T21	6.4251531329	0.1520792612	32.0313498672	0.2005895212
709	53	0	71	0	M	CON	T21	4.3449681529	0.1433666332	38.4288869087	0.1130651576
710	55	0	65	0	M	CON	T21	6.1194809559	0.1686753455	34.7215841943	0.1762442901
711	57	0	72	0	M	CON	T21	7.2674964489	0.1640574441	36.851976912	0.1972077771
712	59	32	82	23	F	PD	T21	3.7003958145	0.1080243103	32.982405192	0.1121930251
713	60	0	75	0	M	CON	T21	4.6646723053	0.1928886652	31.2114238992	0.1494540051
714	61	25	62	16	F	PD	T21	2.8848743474	0.0829278796	38.7903134487	0.0743709986
715	1	45	73	19	M	PD	T22	10.4201824702	0.172655398	34.9206440533	0.2983960563
716	4	0	67	0	F	CON	T22	4.9246178894	0.1299585498	30.5254389315	0.1613283236
717	5	39	73	16	M	PD	T22	4.5512196168	0.1240172171	30.8	0.1477668707
718	6	0	65	0	F	CON	T22	3.379343258	0.1021701587	34.866813437	0.0969214828
719	7	41	76	12	M	PD	T22	7.6114352308	0.1510255215	37.1355994147	0.2049633061
720	8	0	65	0	F	CON	T22	6.1155074296	0.0943365094	37.7388824229	0.1620479208
721	12	0	73	0	F	CON	T22	5.16279	0.1247785153	34.1031249707	0.1513875929
722	13	103	68	27	M	PD	T22	4.8259714048	0.1021415155	40.5584173984	0.1189881587
723	14	54	78	11	F	PD	T22	5.9	0.1630418532	33.677193812	0.1751927442
724	15	0	79	0	M	CON	T22	4.7064488167	0.1192565306	34.1924203015	0.1376459688
725	18	51	59	25	M	PD	T22	3.2921926256	0.0657216961	46.014644795	0.071546627
726	19	83	61	12	M	PD	T22	3.3435461787	0.0898655692	43.0814011737	0.0776099683
727	22	48	69	6	M	PD	T22	3.5868415744	0.1078805113	35.2839100583	0.1016565786
728	23	48	74	11	F	PD	T22	5.1631416246	0.093614557	42.5045203831	0.1214727652
729	26	64	78	15	F	PD	T22	3.6809271539	0.091843833	42.2791243472	0.0870625211
730	27	103	63	21	M	PD	T22	6.4696579508	0.1072767767	39.0262042441	0.165777279
731	28	0	57	0	F	CON	T22	4.9702589686	0.1212075148	35.4243584192	0.1403062523
732	29	0	67	0	F	CON	T22	3.8554686109	0.1394621706	36.0846	0.1068452639
733	33	0	74	0	M	CON	T22	7.8462602557	0.1322391157	38.0333522638	0.2062994658
734	34	0	81	0	M	CON	T22	4.83	0.1035705736	36.132398653	0.1336750446
735	35	0	86	0	M	CON	T22	3.4162618483	0.0718130773	40.6030340461	0.0841380928
736	36	82	75	19	M	PD	T22	5.8637648154	0.1057408897	40.6285055808	0.1443263721
737	37	0	70	0	F	CON	T22	12.486740973	0.1619379771	36.6782443725	0.3404399852
738	39	0	81	0	M	CON	T22	3.2202030554	0.0967185574	45.9202385643	0.0701260088
739	43	0	70	0	M	CON	T22	8.9281343096	0.1574045305	41.2981969837	0.2161870242
740	44	0	61	0	F	CON	T22	4.3505263632	0.1702564774	29.2529580092	0.1487209041
741	50	32	64	8	M	PD	T22	3.2521685295	0.0876223624	40.1734273922	0.0809532256
742	51	0	66	0	M	CON	T22	4.5040530796	0.1520792612	32.0313498672	0.1406139016
743	53	0	71	0	M	CON	T22	3.8355651604	0.1433666332	38.4288869087	0.0998094264
744	55	0	65	0	M	CON	T22	5.6438713734	0.1686753455	34.7215841943	0.1625464824
745	57	0	72	0	M	CON	T22	7.8555384061	0.1640574441	36.851976912	0.2131646404
746	59	32	82	23	F	PD	T22	4.0784506952	0.1080243103	32.982405192	0.1236553451
747	60	0	75	0	M	CON	T22	6.2432273171	0.1928886652	31.2114238992	0.2000301985
748	61	25	62	16	F	PD	T22	3.7223648397	0.0829278796	38.7903134487	0.0959611952
749	1	45	73	19	M	PD	T23	10.4374747117	0.172655398	34.9206440533	0.2988912431
750	4	0	67	0	F	CON	T23	5.2089702929	0.1299585498	30.5254389315	0.1706435837
751	5	39	73	16	M	PD	T23	4.1475896615	0.1240172171	30.8	0.134662002
752	6	0	65	0	F	CON	T23	NA	0.1021701587	34.866813437	NA
753	7	41	76	12	M	PD	T23	7.5366381611	0.1510255215	37.1355994147	0.2029491453
754	8	0	65	0	F	CON	T23	3.4791780372	0.0943365094	37.7388824229	0.0921908073
755	12	0	73	0	F	CON	T23	4.999798006	0.1247785153	34.1031249707	0.146608207
756	13	103	68	27	M	PD	T23	4.8	0.1021415155	40.5584173984	0.1183478131
757	14	54	78	11	F	PD	T23	5.92	0.1630418532	33.677193812	0.1757866179
758	15	0	79	0	M	CON	T23	5.1251713228	0.1192565306	34.1924203015	0.149892031
759	18	51	59	25	M	PD	T23	4.2191384713	0.0657216961	46.014644795	0.0916912103
760	19	83	61	12	M	PD	T23	4.8347655861	0.0898655692	43.0814011737	0.1122239633
761	22	48	69	6	M	PD	T23	4.5653	0.1078805113	35.2839100583	0.1293875875
762	23	48	74	11	F	PD	T23	5.41284427	0.093614557	42.5045203831	0.1273474967
763	26	64	78	15	F	PD	T23	4.2794423948	0.091843833	42.2791243472	0.1012188039
764	27	103	63	21	M	PD	T23	3.8315260366	0.1072767767	39.0262042441	0.098178291
765	28	0	57	0	F	CON	T23	5.666289	0.1212075148	35.4243584192	0.1599545977
766	29	0	67	0	F	CON	T23	6.391102922	0.1394621706	36.0846	0.1771144178
767	33	0	74	0	M	CON	T23	5.9731817317	0.1322391157	38.0333522638	0.1570511505
768	34	0	81	0	M	CON	T23	4.56	0.1035705736	36.132398653	0.1262025265
769	35	0	86	0	M	CON	T23	4.288927732	0.0718130773	40.6030340461	0.1056307203
770	36	82	75	19	M	PD	T23	5.1802579366	0.1057408897	40.6285055808	0.1275030391
771	37	0	70	0	F	CON	T23	14.7254262191	0.1619379771	36.6782443725	0.401475765
772	39	0	81	0	M	CON	T23	3.69839853	0.0967185574	45.9202385643	0.0805396193
773	43	0	70	0	M	CON	T23	9.7292793777	0.1574045305	41.2981969837	0.2355860567
774	44	0	61	0	F	CON	T23	7.1114352107	0.1702564774	29.2529580092	0.2431014056
775	50	32	64	8	M	PD	T23	4.21346	0.0876223624	40.1734273922	0.1048817657
776	51	0	66	0	M	CON	T23	6.2398162794	0.1520792612	32.0313498672	0.1948034131
777	53	0	71	0	M	CON	T23	8.1994153881	0.1433666332	38.4288869087	0.213365935
778	55	0	65	0	M	CON	T23	3.0642738425	0.1686753455	34.7215841943	0.0882527083
779	57	0	72	0	M	CON	T23	7.3353326661	0.1640574441	36.851976912	0.1990485526
780	59	32	82	23	F	PD	T23	4.6244812449	0.1080243103	32.982405192	0.1402105522
781	60	0	75	0	M	CON	T23	6.1053183072	0.1928886652	31.2114238992	0.1956116557
782	61	25	62	16	F	PD	T23	3.97	0.0829278796	38.7903134487	0.1023451384
783	1	45	73	19	M	PD	T24	7.0219544754	0.172655398	34.9206440533	0.2010831892
784	4	0	67	0	F	CON	T24	4.6642976447	0.1299585498	30.5254389315	0.1528003465
785	5	39	73	16	M	PD	T24	4.6656725132	0.1240172171	30.8	0.1514828738
786	6	0	65	0	F	CON	T24	NA	0.1021701587	34.866813437	NA
787	7	41	76	12	M	PD	T24	6.9999617944	0.1510255215	37.1355994147	0.1884973423
788	8	0	65	0	F	CON	T24	3.6715495473	0.0943365094	37.7388824229	0.0972882426
789	12	0	73	0	F	CON	T24	5.0173614534	0.1247785153	34.1031249707	0.1471232169
790	13	103	68	27	M	PD	T24	4.2107006543	0.1021415155	40.5584173984	0.1038181696
791	14	54	78	11	F	PD	T24	7.13	0.1630418532	33.677193812	0.2117159773
792	15	0	79	0	M	CON	T24	3.7373914972	0.1192565306	34.1924203015	0.1093046782
793	18	51	59	25	M	PD	T24	4.4177742256	0.0657216961	46.014644795	0.0960080045
794	19	83	61	12	M	PD	T24	5.5404215977	0.0898655692	43.0814011737	0.1286035609
795	22	48	69	6	M	PD	T24	4.058	0.1078805113	35.2839100583	0.1150099293
796	23	48	74	11	F	PD	T24	5.4211182389	0.093614557	42.5045203831	0.1275421576
797	26	64	78	15	F	PD	T24	3.5902264512	0.091843833	42.2791243472	0.0849172377
798	27	103	63	21	M	PD	T24	4.1178219303	0.1072767767	39.0262042441	0.1055142823
799	28	0	57	0	F	CON	T24	5.8786671247	0.1212075148	35.4243584192	0.1659498545
800	29	0	67	0	F	CON	T24	6.5391879888	0.1394621706	36.0846	0.1812182479
801	33	0	74	0	M	CON	T24	5.1998557672	0.1322391157	38.0333522638	0.1367183132
802	34	0	81	0	M	CON	T24	4.0547872941	0.1035705736	36.132398653	0.1122202634
803	35	0	86	0	M	CON	T24	3.7627618331	0.0718130773	40.6030340461	0.0926719375
804	36	82	75	19	M	PD	T24	4.864935052	0.1057408897	40.6285055808	0.1197419148
805	37	0	70	0	F	CON	T24	10.6768147271	0.1619379771	36.6782443725	0.2910939416
806	39	0	81	0	M	CON	T24	4.3531737563	0.0967185574	45.9202385643	0.0947985876
807	43	0	70	0	M	CON	T24	8.1852844812	0.1574045305	41.2981969837	0.1981995602
808	44	0	61	0	F	CON	T24	7.2640202446	0.1702564774	29.2529580092	0.2483174605
809	50	32	64	8	M	PD	T24	4.9268453071	0.0876223624	40.1734273922	0.1226394069
810	51	0	66	0	M	CON	T24	4.5841244094	0.1520792612	32.0313498672	0.1431136817
811	53	0	71	0	M	CON	T24	7.4468382888	0.1433666332	38.4288869087	0.1937823051
812	55	0	65	0	M	CON	T24	4.2801071217	0.1686753455	34.7215841943	0.1232693502
813	57	0	72	0	M	CON	T24	7.5434654158	0.1640574441	36.851976912	0.2046963568
814	59	32	82	23	F	PD	T24	5.136458237	0.1080243103	32.982405192	0.1557332829
815	60	0	75	0	M	CON	T24	6.2507548335	0.1928886652	31.2114238992	0.2002713767
816	61	25	62	16	F	PD	T24	4.6915775598	0.0829278796	38.7903134487	0.1209471423
817	1	45	73	19	M	PD	T25	4.7551306212	0.172655398	34.9206440533	0.136169614
818	4	0	67	0	F	CON	T25	6.7464863448	0.1299585498	30.5254389315	0.2210119356
819	5	39	73	16	M	PD	T25	4.4454471091	0.1240172171	30.8	0.1443326983
820	6	0	65	0	F	CON	T25	NA	0.1021701587	34.866813437	NA
821	7	41	76	12	M	PD	T25	4.8208457679	0.1510255215	37.1355994147	0.1298173678
822	8	0	65	0	F	CON	T25	2.5654178588	0.0943365094	37.7388824229	0.0679781089
823	12	0	73	0	F	CON	T25	5.5022813678	0.1247785153	34.1031249707	0.1613424392
824	13	103	68	27	M	PD	T25	3.9319206503	0.1021415155	40.5584173984	0.0969446271
825	14	54	78	11	F	PD	T25	6.72	0.1630418532	33.677193812	0.1995415662
826	15	0	79	0	M	CON	T25	3.9347418022	0.1192565306	34.1924203015	0.1150764341
827	18	51	59	25	M	PD	T25	1.9917355874	0.0657216961	46.014644795	0.0432848193
828	19	83	61	12	M	PD	T25	4.2530703275	0.0898655692	43.0814011737	0.098721727
829	22	48	69	6	M	PD	T25	4.5652	0.1078805113	35.2839100583	0.1293847533
830	23	48	74	11	F	PD	T25	5.640346266	0.093614557	42.5045203831	0.1326999156
831	26	64	78	15	F	PD	T25	3.1190469233	0.091843833	42.2791243472	0.0737727418
832	27	103	63	21	M	PD	T25	1.9601136759	0.1072767767	39.0262042441	0.0502255783
833	28	0	57	0	F	CON	T25	5.3029577344	0.1212075148	35.4243584192	0.1496980601
834	29	0	67	0	F	CON	T25	4.5598685872	0.1394621706	36.0846	0.1263660561
835	33	0	74	0	M	CON	T25	4.5763959619	0.1322391157	38.0333522638	0.1203258637
836	34	0	81	0	M	CON	T25	4.3274703927	0.1035705736	36.132398653	0.1197670388
837	35	0	86	0	M	CON	T25	3.5621389388	0.0718130773	40.6030340461	0.0877308561
838	36	82	75	19	M	PD	T25	5.099	0.1057408897	40.6285055808	0.1255030163
839	37	0	70	0	F	CON	T25	4.2947619841	0.1619379771	36.6782443725	0.1170928996
840	39	0	81	0	M	CON	T25	4.7264576918	0.0967185574	45.9202385643	0.1029275509
841	43	0	70	0	M	CON	T25	7.3506530719	0.1574045305	41.2981969837	0.177989685
842	44	0	61	0	F	CON	T25	6.5784240482	0.1702564774	29.2529580092	0.2248806444
843	50	32	64	8	M	PD	T25	5.3394071872	0.0876223624	40.1734273922	0.1329089285
844	51	0	66	0	M	CON	T25	4.4204799906	0.1520792612	32.0313498672	0.1380047987
845	53	0	71	0	M	CON	T25	9.7818635529	0.1433666332	38.4288869087	0.2545445455
846	55	0	65	0	M	CON	T25	4.29962	0.1686753455	34.7215841943	0.1238313314
847	57	0	72	0	M	CON	T25	6.8368745271	0.1640574441	36.851976912	0.1855225988
848	59	32	82	23	F	PD	T25	5.9875928926	0.1080243103	32.982405192	0.1815390011
849	60	0	75	0	M	CON	T25	10.8216504385	0.1928886652	31.2114238992	0.3467208184
850	61	25	62	16	F	PD	T25	3.6914089451	0.0829278796	38.7903134487	0.0951631636
851	1	45	73	19	M	PD	T26	5.0623711972	0.172655398	34.9206440533	0.1449678646
852	4	0	67	0	F	CON	T26	6.7116522662	0.1299585498	30.5254389315	0.2198707865
853	5	39	73	16	M	PD	T26	4.225730706	0.1240172171	30.8	0.1371990489
854	6	0	65	0	F	CON	T26	NA	0.1021701587	34.866813437	NA
855	7	41	76	12	M	PD	T26	6.996764923	0.1510255215	37.1355994147	0.1884112559
856	8	0	65	0	F	CON	T26	5.7624220529	0.0943365094	37.7388824229	0.1526919104
857	12	0	73	0	F	CON	T26	5.0255204929	0.1247785153	34.1031249707	0.147362463
858	13	103	68	27	M	PD	T26	4.4598206242	0.1021415155	40.5584173984	0.1099604203
859	14	54	78	11	F	PD	T26	7.05	0.1630418532	33.677193812	0.2093404824
860	15	0	79	0	M	CON	T26	5.0836604885	0.1192565306	34.1924203015	0.1486779948
861	18	51	59	25	M	PD	T26	4.578310386	0.0657216961	46.014644795	0.0994968103
862	19	83	61	12	M	PD	T26	4.4052126033	0.0898655692	43.0814011737	0.1022532342
863	22	48	69	6	M	PD	T26	6.108094698	0.1078805113	35.2839100583	0.1731127499
864	23	48	74	11	F	PD	T26	4.9299908722	0.093614557	42.5045203831	0.1159874486
865	26	64	78	15	F	PD	T26	3.8243694749	0.091843833	42.2791243472	0.0904552668
866	27	103	63	21	M	PD	T26	5.9180257385	0.1072767767	39.0262042441	0.1516423606
867	28	0	57	0	F	CON	T26	4.9065078475	0.1212075148	35.4243584192	0.1385066115
868	29	0	67	0	F	CON	T26	6.7359448841	0.1394621706	36.0846	0.1866709035
869	33	0	74	0	M	CON	T26	5.5326395147	0.1322391157	38.0333522638	0.1454681006
870	34	0	81	0	M	CON	T26	4.0290569616	0.1035705736	36.132398653	0.1115081509
871	35	0	86	0	M	CON	T26	4.1113990488	0.0718130773	40.6030340461	0.1012584194
872	36	82	75	19	M	PD	T26	5.0473	0.1057408897	40.6285055808	0.1242305108
873	37	0	70	0	F	CON	T26	5.0477152063	0.1619379771	36.6782443725	0.1376215054
874	39	0	81	0	M	CON	T26	3.3497366002	0.0967185574	45.9202385643	0.0729468466
875	43	0	70	0	M	CON	T26	11.5913870788	0.1574045305	41.2981969837	0.2806753787
876	44	0	61	0	F	CON	T26	5.2928199371	0.1702564774	29.2529580092	0.1809328115
877	50	32	64	8	M	PD	T26	4.0289558463	0.0876223624	40.1734273922	0.1002890743
878	51	0	66	0	M	CON	T26	8.5008707936	0.1520792612	32.0313498672	0.265392212
879	53	0	71	0	M	CON	T26	7.1757821629	0.1433666332	38.4288869087	0.1867288579
880	55	0	65	0	M	CON	T26	3.59893	0.1686753455	34.7215841943	0.1036510886
881	57	0	72	0	M	CON	T26	6.2810915876	0.1640574441	36.851976912	0.1704411029
882	59	32	82	23	F	PD	T26	3.5847498992	0.1080243103	32.982405192	0.108686734
883	60	0	75	0	M	CON	T26	12.46367	0.1928886652	31.2114238992	0.3993303875
884	61	25	62	16	F	PD	T26	3.6914089451	0.0829278796	38.7903134487	0.0951631636
885	1	45	73	19	M	PD	T27	5.1833466984	0.172655398	34.9206440533	0.1484321621
886	4	0	67	0	F	CON	T27	4.392693353	0.1299585498	30.5254389315	0.1439027089
887	5	39	73	16	M	PD	T27	4.0060454316	0.1240172171	30.8	0.1300664101
888	6	0	65	0	F	CON	T27	NA	0.1021701587	34.866813437	NA
889	7	41	76	12	M	PD	T27	4.6121081133	0.1510255215	37.1355994147	0.1241964095
890	8	0	65	0	F	CON	T27	4.9056864472	0.0943365094	37.7388824229	0.1299902417
891	12	0	73	0	F	CON	T27	3.7233156626	0.1247785153	34.1031249707	0.1091781374
892	13	103	68	27	M	PD	T27	5.4	0.1021415155	40.5584173984	0.1331412897
893	14	54	78	11	F	PD	T27	7.36	0.1630418532	33.677193812	0.2185455249
894	15	0	79	0	M	CON	T27	5.27421	0.1192565306	34.1924203015	0.1542508531
895	18	51	59	25	M	PD	T27	4.2755705966	0.0657216961	46.014644795	0.0929176052
896	19	83	61	12	M	PD	T27	3.82846	0.0898655692	43.0814011737	0.0888657262
897	22	48	69	6	M	PD	T27	4.3339634562	0.1078805113	35.2839100583	0.1228311559
898	23	48	74	11	F	PD	T27	4.6655076959	0.093614557	42.5045203831	0.1097649769
899	26	64	78	15	F	PD	T27	4.4084843152	0.091843833	42.2791243472	0.1042709466
900	27	103	63	21	M	PD	T27	5.4713636561	0.1072767767	39.0262042441	0.1401971768
901	28	0	57	0	F	CON	T27	4.6472140432	0.1212075148	35.4243584192	0.1311869643
902	29	0	67	0	F	CON	T27	7.70856	0.1394621706	36.0846	0.2136246487
903	33	0	74	0	M	CON	T27	5.2206225682	0.1322391157	38.0333522638	0.1372643287
904	34	0	81	0	M	CON	T27	5.4208578657	0.1035705736	36.132398653	0.1500276225
905	35	0	86	0	M	CON	T27	2.5838454189	0.0718130773	40.6030340461	0.0636367572
906	36	82	75	19	M	PD	T27	4.7558547339	0.1057408897	40.6285055808	0.1170570925
907	37	0	70	0	F	CON	T27	5.7949915474	0.1619379771	36.6782443725	0.1579953361
908	39	0	81	0	M	CON	T27	3.3345137556	0.0967185574	45.9202385643	0.0726153404
909	43	0	70	0	M	CON	T27	10.1412924605	0.1574045305	41.2981969837	0.245562596
910	44	0	61	0	F	CON	T27	5.3619985687	0.1702564774	29.2529580092	0.1832976538
911	50	32	64	8	M	PD	T27	5.7718744416	0.0876223624	40.1734273922	0.1436739361
912	51	0	66	0	M	CON	T27	5.792759491	0.1520792612	32.0313498672	0.1808465617
913	53	0	71	0	M	CON	T27	6.8814229295	0.1433666332	38.4288869087	0.1790690151
914	55	0	65	0	M	CON	T27	14.7785840722	0.1686753455	34.7215841943	0.4256310423
915	57	0	72	0	M	CON	T27	8.0800671799	0.1640574441	36.851976912	0.2192573603
916	59	32	82	23	F	PD	T27	5.339959622	0.1080243103	32.982405192	0.1619032812
917	60	0	75	0	M	CON	T27	13.9437617533	0.1928886652	31.2114238992	0.4467518623
918	61	25	62	16	F	PD	T27	3.5895542899	0.0829278796	38.7903134487	0.0925373881
919	1	45	73	19	M	PD	T28	8.2025245956	0.172655398	34.9206440533	0.2348904156
920	4	0	67	0	F	CON	T28	3.4873623973	0.1299585498	30.5254389315	0.1142444636
921	5	39	73	16	M	PD	T28	4.4902672526	0.1240172171	30.8	0.1457878978
922	6	0	65	0	F	CON	T28	NA	0.1021701587	34.866813437	NA
923	7	41	76	12	M	PD	T28	6.9262787317	0.1510255215	37.1355994147	0.1865131798
924	8	0	65	0	F	CON	T28	3.9015407128	0.0943365094	37.7388824229	0.1033825186
925	12	0	73	0	F	CON	T28	5.21292	0.1247785153	34.1031249707	0.1528575462
926	13	103	68	27	M	PD	T28	4.9051095808	0.1021415155	40.5584173984	0.1209393733
927	14	54	78	11	F	PD	T28	6.76	0.1630418532	33.677193812	0.2007293137
928	15	0	79	0	M	CON	T28	3.49942	0.1192565306	34.1924203015	0.1023449048
929	18	51	59	25	M	PD	T28	2.57282	0.0657216961	46.014644795	0.0559130688
930	19	83	61	12	M	PD	T28	3.9703205716	0.0898655692	43.0814011737	0.0921585757
931	22	48	69	6	M	PD	T28	4.5932888958	0.1078805113	35.2839100583	0.1301808356
932	23	48	74	11	F	PD	T28	5.9819222511	0.093614557	42.5045203831	0.1407361428
933	26	64	78	15	F	PD	T28	5.1927650798	0.091843833	42.2791243472	0.1228210177
934	27	103	63	21	M	PD	T28	6.7403806557	0.1072767767	39.0262042441	0.1727142259
935	28	0	57	0	F	CON	T28	5.9145213306	0.1212075148	35.4243584192	0.1669619887
936	29	0	67	0	F	CON	T28	8.8509241745	0.1394621706	36.0846	0.2452825908
937	33	0	74	0	M	CON	T28	7.0000357142	0.1322391157	38.0333522638	0.1840499272
938	34	0	81	0	M	CON	T28	5.1185642518	0.1035705736	36.132398653	0.1416613467
939	35	0	86	0	M	CON	T28	3.7911096951	0.0718130773	40.6030340461	0.0933701085
940	36	82	75	19	M	PD	T28	5.0896688311	0.1057408897	40.6285055808	0.1252733459
941	37	0	70	0	F	CON	T28	4.6730212294	0.1619379771	36.6782443725	0.1274058044
942	39	0	81	0	M	CON	T28	4.27378	0.0967185574	45.9202385643	0.0930696384
943	43	0	70	0	M	CON	T28	11.1241328336	0.1574045305	41.2981969837	0.2693612227
944	44	0	61	0	F	CON	T28	6.19319	0.1702564774	29.2529580092	0.2117115814
945	50	32	64	8	M	PD	T28	4.847522066	0.0876223624	40.1734273922	0.1206648867
946	51	0	66	0	M	CON	T28	9.0901005333	0.1520792612	32.0313498672	0.2837876197
947	53	0	71	0	M	CON	T28	5.2675	0.1433666332	38.4288869087	0.1370713654
948	55	0	65	0	M	CON	T28	10.2532948491	0.1686753455	34.7215841943	0.2953003179
949	57	0	72	0	M	CON	T28	7.8526866111	0.1640574441	36.851976912	0.2130872553
950	59	32	82	23	F	PD	T28	4.083730471	0.1080243103	32.982405192	0.1238154236
951	60	0	75	0	M	CON	T28	14.3650775431	0.1928886652	31.2114238992	0.460250631
952	61	25	62	16	F	PD	T28	3.8558137922	0.0829278796	38.7903134487	0.09940146
953	1	45	73	19	M	PD	T29	9.200845787	0.172655398	34.9206440533	0.2634786968
954	4	0	67	0	F	CON	T29	4.6138309367	0.1299585498	30.5254389315	0.1511470792
955	5	39	73	16	M	PD	T29	4.89	0.1240172171	30.8	0.1587662338
956	6	0	65	0	F	CON	T29	NA	0.1021701587	34.866813437	NA
957	7	41	76	12	M	PD	T29	7.5993333243	0.1510255215	37.1355994147	0.2046374219
958	8	0	65	0	F	CON	T29	4.4598107121	0.0943365094	37.7388824229	0.1181754844
959	12	0	73	0	F	CON	T29	4.8877391399	0.1247785153	34.1031249707	0.1433223244
960	13	103	68	27	M	PD	T29	4.2720018727	0.1021415155	40.5584173984	0.1053295998
961	14	54	78	11	F	PD	T29	6.79	0.1630418532	33.677193812	0.2016201242
962	15	0	79	0	M	CON	T29	3.7425992746	0.1192565306	34.1924203015	0.1094569861
963	18	51	59	25	M	PD	T29	1.5990689823	0.0657216961	46.014644795	0.0347513056
964	19	83	61	12	M	PD	T29	5.3142274542	0.0898655692	43.0814011737	0.1233531712
965	22	48	69	6	M	PD	T29	5.0977944339	0.1078805113	35.2839100583	0.1444792945
966	23	48	74	11	F	PD	T29	3.4828423023	0.093614557	42.5045203831	0.0819405153
967	26	64	78	15	F	PD	T29	4.8767438244	0.091843833	42.2791243472	0.1153463772
968	27	103	63	21	M	PD	T29	8.56636768	0.1072767767	39.0262042441	0.2195029685
969	28	0	57	0	F	CON	T29	6.34516	0.1212075148	35.4243584192	0.1791185581
970	29	0	67	0	F	CON	T29	5.5421278867	0.1394621706	36.0846	0.1535870672
971	33	0	74	0	M	CON	T29	7.8062795236	0.1322391157	38.0333522638	0.2052482639
972	34	0	81	0	M	CON	T29	5.0971560698	0.1035705736	36.132398653	0.141068854
973	35	0	86	0	M	CON	T29	3.5378620645	0.0718130773	40.6030340461	0.0871329483
974	36	82	75	19	M	PD	T29	5.111186916	0.1057408897	40.6285055808	0.1258029761
975	37	0	70	0	F	CON	T29	9.4365081307	0.1619379771	36.6782443725	0.2572780757
976	39	0	81	0	M	CON	T29	4.2501281534	0.0967185574	45.9202385643	0.0925545748
977	43	0	70	0	M	CON	T29	10.6376156003	0.1574045305	41.2981969837	0.2575806301
978	44	0	61	0	F	CON	T29	4.5951204087	0.1702564774	29.2529580092	0.1570822481
979	50	32	64	8	M	PD	T29	3.6084340761	0.0876223624	40.1734273922	0.0898214146
980	51	0	66	0	M	CON	T29	11.8927637186	0.1520792612	32.0313498672	0.3712851244
981	53	0	71	0	M	CON	T29	5.6871354092	0.1433666332	38.4288869087	0.1479911563
982	55	0	65	0	M	CON	T29	11.1427641565	0.1686753455	34.7215841943	0.3209175046
983	57	0	72	0	M	CON	T29	7.1324085325	0.1640574441	36.851976912	0.1935420873
984	59	32	82	23	F	PD	T29	5.0918897506	0.1080243103	32.982405192	0.1543820022
985	60	0	75	0	M	CON	T29	5.0796674498	0.1928886652	31.2114238992	0.1627502631
986	61	25	62	16	F	PD	T29	3.9698866483	0.0829278796	38.7903134487	0.1023422163
987	1	45	73	19	M	PD	T30	10.5990092487	0.172655398	34.9206440533	0.3035170037
988	4	0	67	0	F	CON	T30	3.8780593471	0.1299585498	30.5254389315	0.1270435244
989	5	39	73	16	M	PD	T30	4	0.1240172171	30.8	0.1298701299
990	6	0	65	0	F	CON	T30	NA	0.1021701587	34.866813437	NA
991	7	41	76	12	M	PD	T30	6.4018724583	0.1510255215	37.1355994147	0.1723917901
992	8	0	65	0	F	CON	T30	4.4514298658	0.0943365094	37.7388824229	0.1179534099
993	12	0	73	0	F	CON	T30	4.9107004946	0.1247785153	34.1031249707	0.1439956162
994	13	103	68	27	M	PD	T30	4.8259714048	0.1021415155	40.5584173984	0.1189881587
995	14	54	78	11	F	PD	T30	6.81	0.1630418532	33.677193812	0.2022139979
996	15	0	79	0	M	CON	T30	2.4249286752	0.1192565306	34.1924203015	0.0709200651
997	18	51	59	25	M	PD	T30	4.3352743169	0.0657216961	46.014644795	0.094215099
998	19	83	61	12	M	PD	T30	6.10278	0.0898655692	43.0814011737	0.1416569525
999	22	48	69	6	M	PD	T30	3.6928838176	0.1078805113	35.2839100583	0.104661978
1000	23	48	74	11	F	PD	T30	6.0557987427	0.093614557	42.5045203831	0.1424742283
1001	26	64	78	15	F	PD	T30	4.2304679351	0.091843833	42.2791243472	0.1000604436
1002	27	103	63	21	M	PD	T30	5.7206992289	0.1072767767	39.0262042441	0.1465861039
1003	28	0	57	0	F	CON	T30	4.97799	0.1212075148	35.4243584192	0.1405244928
1004	29	0	67	0	F	CON	T30	8.6203828389	0.1394621706	36.0846	0.2388936787
1005	33	0	74	0	M	CON	T30	7.9528171109	0.1322391157	38.0333522638	0.2091011346
1006	34	0	81	0	M	CON	T30	4.0290569616	0.1035705736	36.132398653	0.1115081509
1007	35	0	86	0	M	CON	T30	4.1848877273	0.0718130773	40.6030340461	0.1030683501
1008	36	82	75	19	M	PD	T30	5.2410111276	0.1057408897	40.6285055808	0.1289983733
1009	37	0	70	0	F	CON	T30	10.8836438826	0.1619379771	36.6782443725	0.2967329562
1010	39	0	81	0	M	CON	T30	4.1280243905	0.0967185574	45.9202385643	0.0898955345
1011	43	0	70	0	M	CON	T30	9.7818031899	0.1574045305	41.2981969837	0.2368578753
1012	44	0	61	0	F	CON	T30	5.7969212814	0.1702564774	29.2529580092	0.1981653028
1013	50	32	64	8	M	PD	T30	4.1598918801	0.0876223624	40.1734273922	0.103548344
1014	51	0	66	0	M	CON	T30	5.4742447319	0.1520792612	32.0313498672	0.1709027173
1015	53	0	71	0	M	CON	T30	3.2154240778	0.1433666332	38.4288869087	0.0836720586
1016	55	0	65	0	M	CON	T30	10.7571088988	0.1686753455	34.7215841943	0.3098104291
1017	57	0	72	0	M	CON	T30	6.7972559941	0.1640574441	36.851976912	0.1844475267
1018	59	32	82	23	F	PD	T30	8.040463	0.1080243103	32.982405192	0.2437803718
1019	60	0	75	0	M	CON	T30	6.983404664	0.1928886652	31.2114238992	0.2237451481
1020	61	25	62	16	F	PD	T30	4.2470931235	0.0829278796	38.7903134487	0.1094884972
1021	1	45	73	19	M	PD	T31	11.0362378129	0.172655398	34.9206440533	0.3160376365
1022	4	0	67	0	F	CON	T31	4.2767965627	0.1299585498	30.5254389315	0.1401059809
1023	5	39	73	16	M	PD	T31	4.0241272346	0.1240172171	30.8	0.1306534816
1024	6	0	65	0	F	CON	T31	NA	0.1021701587	34.866813437	NA
1025	7	41	76	12	M	PD	T31	6.6346681267	0.1510255215	37.1355994147	0.1786605907
1026	8	0	65	0	F	CON	T31	3.3364912831	0.0943365094	37.7388824229	0.0884099122
1027	12	0	73	0	F	CON	T31	5.53812	0.1247785153	34.1031249707	0.1623933292
1028	13	103	68	27	M	PD	T31	5.4230987452	0.1021415155	40.5584173984	0.1337108076
1029	14	54	78	11	F	PD	T31	7.18	0.1630418532	33.677193812	0.2132006616
1030	15	0	79	0	M	CON	T31	3.7929765631	0.1192565306	34.1924203015	0.1109303328
1031	18	51	59	25	M	PD	T31	5.1470057509	0.0657216961	46.014644795	0.1118558184
1032	19	83	61	12	M	PD	T31	NA	0.0898655692	43.0814011737	NA
1033	22	48	69	6	M	PD	T31	4.0895864449	0.1078805113	35.2839100583	0.1159051374
1034	23	48	74	11	F	PD	T31	3.6791777614	0.093614557	42.5045203831	0.0865596818
1035	26	64	78	15	F	PD	T31	4.7720861153	0.091843833	42.2791243472	0.112870978
1036	27	103	63	21	M	PD	T31	6.6268902831	0.1072767767	39.0262042441	0.1698061703
1037	28	0	57	0	F	CON	T31	4.3299590606	0.1212075148	35.4243584192	0.1222311216
1038	29	0	67	0	F	CON	T31	4.9553587527	0.1394621706	36.0846	0.1373261378
1039	33	0	74	0	M	CON	T31	7.8402359658	0.1322391157	38.0333522638	0.2061410709
1040	34	0	81	0	M	CON	T31	4.5679864273	0.1035705736	36.132398653	0.1264235588
1041	35	0	86	0	M	CON	T31	5.3671857831	0.0718130773	40.6030340461	0.1321868158
1042	36	82	75	19	M	PD	T31	6.963663296	0.1057408897	40.6285055808	0.1713984602
1043	37	0	70	0	F	CON	T31	12.647225971	0.1619379771	36.6782443725	0.3448154672
1044	39	0	81	0	M	CON	T31	4.7166290235	0.0967185574	45.9202385643	0.1027135131
1045	43	0	70	0	M	CON	T31	13.3179960392	0.1574045305	41.2981969837	0.3224837163
1046	44	0	61	0	F	CON	T31	NA	0.1702564774	29.2529580092	NA
1047	50	32	64	8	M	PD	T31	NA	0.0876223624	40.1734273922	NA
1048	51	0	66	0	M	CON	T31	4.633016133	0.1520792612	32.0313498672	0.1446400527
1049	53	0	71	0	M	CON	T31	4.0222880106	0.1433666332	38.4288869087	0.1046683455
1050	55	0	65	0	M	CON	T31	4.6779412573	0.1686753455	34.7215841943	0.1347271838
1051	57	0	72	0	M	CON	T31	7.43002	0.1640574441	36.851976912	0.201617949
1052	59	32	82	23	F	PD	T31	5.39587	0.1080243103	32.982405192	0.1635984389
1053	60	0	75	0	M	CON	T31	7.4887412612	0.1928886652	31.2114238992	0.2399359057
1054	61	25	62	16	F	PD	T31	2.83	0.0829278796	38.7903134487	0.0729563581
1055	1	45	73	19	M	PD	T32	10.2970795113	0.172655398	34.9206440533	0.2948708362
1056	4	0	67	0	F	CON	T32	4.3541835187	0.1299585498	30.5254389315	0.1426411436
1057	5	39	73	16	M	PD	T32	4.44	0.1240172171	30.8	0.1441558442
1058	6	0	65	0	F	CON	T32	NA	0.1021701587	34.866813437	NA
1059	7	41	76	12	M	PD	T32	7.8416084847	0.1510255215	37.1355994147	0.2111614895
1060	8	0	65	0	F	CON	T32	2.8460294335	0.0943365094	37.7388824229	0.0754137179
1061	12	0	73	0	F	CON	T32	4.86762	0.1247785153	34.1031249707	0.1427323744
1062	13	103	68	27	M	PD	T32	5.4332310829	0.1021415155	40.5584173984	0.1339606284
1063	14	54	78	11	F	PD	T32	6.97	0.1630418532	33.677193812	0.2069649876
1064	15	0	79	0	M	CON	T32	NA	0.1192565306	34.1924203015	NA
1065	18	51	59	25	M	PD	T32	3.1483417179	0.0657216961	46.014644795	0.0684204286
1066	19	83	61	12	M	PD	T32	NA	0.0898655692	43.0814011737	NA
1067	22	48	69	6	M	PD	T32	3.5507	0.1078805113	35.2839100583	0.100632271
1068	23	48	74	11	F	PD	T32	5.9316406768	0.093614557	42.5045203831	0.1395531728
1069	26	64	78	15	F	PD	T32	4.3610342814	0.091843833	42.2791243472	0.1031486425
1070	27	103	63	21	M	PD	T32	4.3218996541	0.1072767767	39.0262042441	0.1107435309
1071	28	0	57	0	F	CON	T32	4.354374115	0.1212075148	35.4243584192	0.1229203381
1072	29	0	67	0	F	CON	T32	5.26105	0.1394621706	36.0846	0.1457976533
1073	33	0	74	0	M	CON	T32	7.159567026	0.1322391157	38.0333522638	0.1882444381
1074	34	0	81	0	M	CON	T32	5.1873018034	0.1035705736	36.132398653	0.1435637266
1075	35	0	86	0	M	CON	T32	5.2459000488	0.0718130773	40.6030340461	0.1291997057
1076	36	82	75	19	M	PD	T32	4.6891	0.1057408897	40.6285055808	0.1154140408
1077	37	0	70	0	F	CON	T32	4.9699793758	0.1619379771	36.6782443725	0.1355021065
1078	39	0	81	0	M	CON	T32	3.3446669161	0.0967185574	45.9202385643	0.0728364447
1079	43	0	70	0	M	CON	T32	11.7073288405	0.1574045305	41.2981969837	0.2834828079
1080	44	0	61	0	F	CON	T32	NA	0.1702564774	29.2529580092	NA
1081	50	32	64	8	M	PD	T32	NA	0.0876223624	40.1734273922	NA
1082	51	0	66	0	M	CON	T32	5.5515580413	0.1520792612	32.0313498672	0.1733163936
1083	53	0	71	0	M	CON	T32	5.9952086077	0.1433666332	38.4288869087	0.1560078652
1084	55	0	65	0	M	CON	T32	3.1443370017	0.1686753455	34.7215841943	0.0905585697
1085	57	0	72	0	M	CON	T32	7.7640830182	0.1640574441	36.851976912	0.2106829448
1086	59	32	82	23	F	PD	T32	6.3948488841	0.1080243103	32.982405192	0.1938866752
1087	60	0	75	0	M	CON	T32	5.538441299	0.1928886652	31.2114238992	0.1774491711
1088	61	25	62	16	F	PD	T32	2.6690822393	0.0829278796	38.7903134487	0.0688079575
1089	1	45	73	19	M	PD	T33	8.8217790939	0.172655398	34.9206440533	0.252623608
1090	4	0	67	0	F	CON	T33	NA	0.1299585498	30.5254389315	NA
1091	5	39	73	16	M	PD	T33	4.44	0.1240172171	30.8	0.1441558442
1092	6	0	65	0	F	CON	T33	NA	0.1021701587	34.866813437	NA
1093	7	41	76	12	M	PD	T33	NA	0.1510255215	37.1355994147	NA
1094	8	0	65	0	F	CON	T33	5.6925348351	0.0943365094	37.7388824229	0.150840048
1095	12	0	73	0	F	CON	T33	4.1712155451	0.1247785153	34.1031249707	0.1223118277
1096	13	103	68	27	M	PD	T33	5.1971145841	0.1021415155	40.5584173984	0.1281389886
1097	14	54	78	11	F	PD	T33	NA	0.1630418532	33.677193812	NA
1098	15	0	79	0	M	CON	T33	NA	0.1192565306	34.1924203015	NA
1099	18	51	59	25	M	PD	T33	3.7487231256	0.0657216961	46.014644795	0.0814680444
1100	19	83	61	12	M	PD	T33	NA	0.0898655692	43.0814011737	NA
1101	22	48	69	6	M	PD	T33	4.5653	0.1078805113	35.2839100583	0.1293875875
1102	23	48	74	11	F	PD	T33	5.0565133481	0.093614557	42.5045203831	0.1189641314
1103	26	64	78	15	F	PD	T33	5.2618038139	0.091843833	42.2791243472	0.1244539449
1104	27	103	63	21	M	PD	T33	8.4892651066	0.1072767767	39.0262042441	0.2175273069
1105	28	0	57	0	F	CON	T33	4.4812086705	0.1212075148	35.4243584192	0.1265007715
1106	29	0	67	0	F	CON	T33	3.6127959578	0.1394621706	36.0846	0.1001201609
1107	33	0	74	0	M	CON	T33	5.5192843739	0.1322391157	38.0333522638	0.1451169578
1108	34	0	81	0	M	CON	T33	5.09	0.1035705736	36.132398653	0.1408708027
1109	35	0	86	0	M	CON	T33	4.6564312104	0.0718130773	40.6030340461	0.1146818537
1110	36	82	75	19	M	PD	T33	4.4460666414	0.1057408897	40.6285055808	0.1094321974
1111	37	0	70	0	F	CON	T33	14.6745648002	0.1619379771	36.6782443725	0.4000890733
1112	39	0	81	0	M	CON	T33	4.4724231709	0.0967185574	45.9202385643	0.097395469
1113	43	0	70	0	M	CON	T33	10.5901144265	0.1574045305	41.2981969837	0.2564304304
1114	44	0	61	0	F	CON	T33	NA	0.1702564774	29.2529580092	NA
1115	50	32	64	8	M	PD	T33	NA	0.0876223624	40.1734273922	NA
1116	51	0	66	0	M	CON	T33	3.9759747716	0.1520792612	32.0313498672	0.1241276059
1117	53	0	71	0	M	CON	T33	5.4197473419	0.1433666332	38.4288869087	0.1410331596
1118	55	0	65	0	M	CON	T33	5.9871655389	0.1686753455	34.7215841943	0.172433536
1119	57	0	72	0	M	CON	T33	7.2129785188	0.1640574441	36.851976912	0.1957284011
1120	59	32	82	23	F	PD	T33	NA	0.1080243103	32.982405192	NA
1121	60	0	75	0	M	CON	T33	4.7409636133	0.1928886652	31.2114238992	0.1518983443
1122	61	25	62	16	F	PD	T33	3.4015437672	0.0829278796	38.7903134487	0.087690546
1123	1	45	73	19	M	PD	T34	10.2037584533	0.172655398	34.9206440533	0.2921984611
1124	4	0	67	0	F	CON	T34	NA	0.1299585498	30.5254389315	NA
1125	5	39	73	16	M	PD	T34	4.2201895692	0.1240172171	30.8	0.1370191419
1126	6	0	65	0	F	CON	T34	NA	0.1021701587	34.866813437	NA
1127	7	41	76	12	M	PD	T34	NA	0.1510255215	37.1355994147	NA
1128	8	0	65	0	F	CON	T34	4.7871719221	0.0943365094	37.7388824229	0.1268498592
1129	12	0	73	0	F	CON	T34	4.9071588806	0.1247785153	34.1031249707	0.1438917661
1130	13	103	68	27	M	PD	T34	5.7218878004	0.1021415155	40.5584173984	0.1410776891
1131	14	54	78	11	F	PD	T34	NA	0.1630418532	33.677193812	NA
1132	15	0	79	0	M	CON	T34	NA	0.1192565306	34.1924203015	NA
1133	18	51	59	25	M	PD	T34	4.2882384085	0.0657216961	46.014644795	0.0931929047
1134	19	83	61	12	M	PD	T34	NA	0.0898655692	43.0814011737	NA
1135	22	48	69	6	M	PD	T34	4.6765651166	0.1078805113	35.2839100583	0.1325410112
1136	23	48	74	11	F	PD	T34	7.1414262785	0.093614557	42.5045203831	0.168015689
1137	26	64	78	15	F	PD	T34	4.0581863109	0.091843833	42.2791243472	0.0959855809
1138	27	103	63	21	M	PD	T34	4.593882239	0.1072767767	39.0262042441	0.1177127606
1139	28	0	57	0	F	CON	T34	NA	0.1212075148	35.4243584192	NA
1140	29	0	67	0	F	CON	T34	9.2788823234	0.1394621706	36.0846	0.2571424465
1141	33	0	74	0	M	CON	T34	5.5198731869	0.1322391157	38.0333522638	0.1451324393
1142	34	0	81	0	M	CON	T34	5.1185642518	0.1035705736	36.132398653	0.1416613467
1143	35	0	86	0	M	CON	T34	2.9753484695	0.0718130773	40.6030340461	0.0732789689
1144	36	82	75	19	M	PD	T34	5.2146513997	0.1057408897	40.6285055808	0.1283495744
1145	37	0	70	0	F	CON	T34	5.0021724061	0.1619379771	36.6782443725	0.1363798211
1146	39	0	81	0	M	CON	T34	4.0579473218	0.0967185574	45.9202385643	0.0883694739
1147	43	0	70	0	M	CON	T34	10.0383492642	0.1574045305	41.2981969837	0.2430699158
1148	44	0	61	0	F	CON	T34	NA	0.1702564774	29.2529580092	NA
1149	50	32	64	8	M	PD	T34	NA	0.0876223624	40.1734273922	NA
1150	51	0	66	0	M	CON	T34	4.5559097031	0.1520792612	32.0313498672	0.1422328351
1151	53	0	71	0	M	CON	T34	8.245286872	0.1433666332	38.4288869087	0.214559607
1152	55	0	65	0	M	CON	T34	5.276972	0.1686753455	34.7215841943	0.1519795863
1153	57	0	72	0	M	CON	T34	7.739987793	0.1640574441	36.851976912	0.2100291068
1154	59	32	82	23	F	PD	T34	NA	0.1080243103	32.982405192	NA
1155	60	0	75	0	M	CON	T34	5.4441031831	0.1928886652	31.2114238992	0.1744266202
1156	61	25	62	16	F	PD	T34	4.2492352253	0.0829278796	38.7903134487	0.1095437197
1157	1	45	73	19	M	PD	T35	7.2662781954	0.172655398	34.9206440533	0.2080797303
1158	4	0	67	0	F	CON	T35	NA	0.1299585498	30.5254389315	NA
1159	5	39	73	16	M	PD	T35	4.4276404551	0.1240172171	30.8	0.1437545602
1160	6	0	65	0	F	CON	T35	NA	0.1021701587	34.866813437	NA
1161	7	41	76	12	M	PD	T35	NA	0.1510255215	37.1355994147	NA
1162	8	0	65	0	F	CON	T35	3.0904666217	0.0943365094	37.7388824229	0.0818907827
1163	12	0	73	0	F	CON	T35	4.99489	0.1247785153	34.1031249707	0.1464642904
1164	13	103	68	27	M	PD	T35	5.7218878004	0.1021415155	40.5584173984	0.1410776891
1165	14	54	78	11	F	PD	T35	NA	0.1630418532	33.677193812	NA
1166	15	0	79	0	M	CON	T35	NA	0.1192565306	34.1924203015	NA
1167	18	51	59	25	M	PD	T35	5.6623201261	0.0657216961	46.014644795	0.1230547394
1168	19	83	61	12	M	PD	T35	NA	0.0898655692	43.0814011737	NA
1169	22	48	69	6	M	PD	T35	NA	0.1078805113	35.2839100583	NA
1170	23	48	74	11	F	PD	T35	NA	0.093614557	42.5045203831	NA
1171	26	64	78	15	F	PD	T35	4.2519607068	0.091843833	42.2791243472	0.1005687978
1172	27	103	63	21	M	PD	T35	NA	0.1072767767	39.0262042441	NA
1173	28	0	57	0	F	CON	T35	NA	0.1212075148	35.4243584192	NA
1174	29	0	67	0	F	CON	T35	6.5931816157	0.1394621706	36.0846	0.1827145546
1175	33	0	74	0	M	CON	T35	5.2206225682	0.1322391157	38.0333522638	0.1372643287
1176	34	0	81	0	M	CON	T35	5.8957357471	0.1035705736	36.132398653	0.1631703393
1177	35	0	86	0	M	CON	T35	3.7221038002	0.0718130773	40.6030340461	0.0916705829
1178	36	82	75	19	M	PD	T35	NA	0.1057408897	40.6285055808	NA
1179	37	0	70	0	F	CON	T35	NA	0.1619379771	36.6782443725	NA
1180	39	0	81	0	M	CON	T35	5.1534245652	0.0967185574	45.9202385643	0.1122255617
1181	43	0	70	0	M	CON	T35	9.0526684869	0.1574045305	41.2981969837	0.2192025112
1182	44	0	61	0	F	CON	T35	NA	0.1702564774	29.2529580092	NA
1183	50	32	64	8	M	PD	T35	NA	0.0876223624	40.1734273922	NA
1184	51	0	66	0	M	CON	T35	6.678026353	0.1520792612	32.0313498672	0.2084840752
1185	53	0	71	0	M	CON	T35	3.5170661296	0.1433666332	38.4288869087	0.0915214156
1186	55	0	65	0	M	CON	T35	5.789142834	0.1686753455	34.7215841943	0.1667303773
1187	57	0	72	0	M	CON	T35	13.4659774427	0.1640574441	36.851976912	0.3654071931
1188	59	32	82	23	F	PD	T35	NA	0.1080243103	32.982405192	NA
1189	60	0	75	0	M	CON	T35	6.82804962	0.1928886652	31.2114238992	0.2187676423
1190	61	25	62	16	F	PD	T35	4.5392730696	0.0829278796	38.7903134487	0.1170207886
1191	1	45	73	19	M	PD	T36	6.2650021162	0.172655398	34.9206440533	0.1794068319
1192	4	0	67	0	F	CON	T36	NA	0.1299585498	30.5254389315	NA
1193	5	39	73	16	M	PD	T36	4.4454471091	0.1240172171	30.8	0.1443326983
1194	6	0	65	0	F	CON	T36	NA	0.1021701587	34.866813437	NA
1195	7	41	76	12	M	PD	T36	NA	0.1510255215	37.1355994147	NA
1196	8	0	65	0	F	CON	T36	NA	0.0943365094	37.7388824229	NA
1197	12	0	73	0	F	CON	T36	4.95115	0.1247785153	34.1031249707	0.14518171
1198	13	103	68	27	M	PD	T36	5.7	0.1021415155	40.5584173984	0.140538028
1199	14	54	78	11	F	PD	T36	NA	0.1630418532	33.677193812	NA
1200	15	0	79	0	M	CON	T36	NA	0.1192565306	34.1924203015	NA
1201	18	51	59	25	M	PD	T36	5.6196140134	0.0657216961	46.014644795	0.1221266412
1202	19	83	61	12	M	PD	T36	NA	0.0898655692	43.0814011737	NA
1203	22	48	69	6	M	PD	T36	NA	0.1078805113	35.2839100583	NA
1204	23	48	74	11	F	PD	T36	NA	0.093614557	42.5045203831	NA
1205	26	64	78	15	F	PD	T36	3.5075863854	0.091843833	42.2791243472	0.0829626072
1206	27	103	63	21	M	PD	T36	NA	0.1072767767	39.0262042441	NA
1207	28	0	57	0	F	CON	T36	NA	0.1212075148	35.4243584192	NA
1208	29	0	67	0	F	CON	T36	9.9882503556	0.1394621706	36.0846	0.2768009166
1209	33	0	74	0	M	CON	T36	5.2798674226	0.1322391157	38.0333522638	0.1388220367
1210	34	0	81	0	M	CON	T36	5.3663022651	0.1035705736	36.132398653	0.1485177421
1211	35	0	86	0	M	CON	T36	3.0348595672	0.0718130773	40.6030340461	0.07474465
1212	36	82	75	19	M	PD	T36	NA	0.1057408897	40.6285055808	NA
1213	37	0	70	0	F	CON	T36	NA	0.1619379771	36.6782443725	NA
1214	39	0	81	0	M	CON	T36	3.8924750531	0.0967185574	45.9202385643	0.0847660024
1215	43	0	70	0	M	CON	T36	8.1971862449	0.1574045305	41.2981969837	0.1984877511
1216	44	0	61	0	F	CON	T36	NA	0.1702564774	29.2529580092	NA
1217	50	32	64	8	M	PD	T36	NA	0.0876223624	40.1734273922	NA
1218	51	0	66	0	M	CON	T36	7.0116228943	0.1520792612	32.0313498672	0.218898764
1219	53	0	71	0	M	CON	T36	7.6899363924	0.1433666332	38.4288869087	0.2001082262
1220	55	0	65	0	M	CON	T36	NA	0.1686753455	34.7215841943	NA
1221	57	0	72	0	M	CON	T36	13.15700749	0.1640574441	36.851976912	0.3570231123
1222	59	32	82	23	F	PD	T36	NA	0.1080243103	32.982405192	NA
1223	60	0	75	0	M	CON	T36	11.3594760071	0.1928886652	31.2114238992	0.363952508
1224	61	25	62	16	F	PD	T36	4.3756828039	0.0829278796	38.7903134487	0.1128034918
1225	1	45	73	19	M	PD	T37	5.8205630886	0.172655398	34.9206440533	0.1666797176
1226	4	0	67	0	F	CON	T37	NA	0.1299585498	30.5254389315	NA
1227	5	39	73	16	M	PD	T37	4.2339815777	0.1240172171	30.8	0.1374669343
1228	6	0	65	0	F	CON	T37	NA	0.1021701587	34.866813437	NA
1229	7	41	76	12	M	PD	T37	NA	0.1510255215	37.1355994147	NA
1230	8	0	65	0	F	CON	T37	NA	0.0943365094	37.7388824229	NA
1231	12	0	73	0	F	CON	T37	4.8919675226	0.1247785153	34.1031249707	0.1434463125
1232	13	103	68	27	M	PD	T37	NA	0.1021415155	40.5584173984	NA
1233	14	54	78	11	F	PD	T37	NA	0.1630418532	33.677193812	NA
1234	15	0	79	0	M	CON	T37	NA	0.1192565306	34.1924203015	NA
1235	18	51	59	25	M	PD	T37	3.8337648798	0.0657216961	46.014644795	0.0833161898
1236	19	83	61	12	M	PD	T37	NA	0.0898655692	43.0814011737	NA
1237	22	48	69	6	M	PD	T37	NA	0.1078805113	35.2839100583	NA
1238	23	48	74	11	F	PD	T37	NA	0.093614557	42.5045203831	NA
1239	26	64	78	15	F	PD	T37	NA	0.091843833	42.2791243472	NA
1240	27	103	63	21	M	PD	T37	NA	0.1072767767	39.0262042441	NA
1241	28	0	57	0	F	CON	T37	NA	0.1212075148	35.4243584192	NA
1242	29	0	67	0	F	CON	T37	NA	0.1394621706	36.0846	NA
1243	33	0	74	0	M	CON	T37	5.8393321536	0.1322391157	38.0333522638	0.153531882
1244	34	0	81	0	M	CON	T37	5.1524848374	0.1035705736	36.132398653	0.1426001326
1245	35	0	86	0	M	CON	T37	3.5210420088	0.0718130773	40.6030340461	0.0867186921
1246	36	82	75	19	M	PD	T37	NA	0.1057408897	40.6285055808	NA
1247	37	0	70	0	F	CON	T37	NA	0.1619379771	36.6782443725	NA
1248	39	0	81	0	M	CON	T37	NA	0.0967185574	45.9202385643	NA
1249	43	0	70	0	M	CON	T37	8.6648258403	0.1574045305	41.2981969837	0.2098112381
1250	44	0	61	0	F	CON	T37	NA	0.1702564774	29.2529580092	NA
1251	50	32	64	8	M	PD	T37	NA	0.0876223624	40.1734273922	NA
1252	51	0	66	0	M	CON	T37	8.7141100879	0.1520792612	32.0313498672	0.272049418
1253	53	0	71	0	M	CON	T37	5.2441	0.1433666332	38.4288869087	0.1364624485
1254	55	0	65	0	M	CON	T37	NA	0.1686753455	34.7215841943	NA
1255	57	0	72	0	M	CON	T37	12.9153578993	0.1640574441	36.851976912	0.3504658089
1256	59	32	82	23	F	PD	T37	NA	0.1080243103	32.982405192	NA
1257	60	0	75	0	M	CON	T37	12.2294649496	0.1928886652	31.2114238992	0.3918265629
1258	61	25	62	16	F	PD	T37	3.3204367183	0.0829278796	38.7903134487	0.0855996362
1259	1	45	73	19	M	PD	T38	NA	0.172655398	34.9206440533	NA
1260	4	0	67	0	F	CON	T38	NA	0.1299585498	30.5254389315	NA
1261	5	39	73	16	M	PD	T38	NA	0.1240172171	30.8	NA
1262	6	0	65	0	F	CON	T38	NA	0.1021701587	34.866813437	NA
1263	7	41	76	12	M	PD	T38	NA	0.1510255215	37.1355994147	NA
1264	8	0	65	0	F	CON	T38	NA	0.0943365094	37.7388824229	NA
1265	12	0	73	0	F	CON	T38	4.850594	0.1247785153	34.1031249707	0.1422331239
1266	13	103	68	27	M	PD	T38	NA	0.1021415155	40.5584173984	NA
1267	14	54	78	11	F	PD	T38	NA	0.1630418532	33.677193812	NA
1268	15	0	79	0	M	CON	T38	NA	0.1192565306	34.1924203015	NA
1269	18	51	59	25	M	PD	T38	NA	0.0657216961	46.014644795	NA
1270	19	83	61	12	M	PD	T38	NA	0.0898655692	43.0814011737	NA
1271	22	48	69	6	M	PD	T38	NA	0.1078805113	35.2839100583	NA
1272	23	48	74	11	F	PD	T38	NA	0.093614557	42.5045203831	NA
1273	26	64	78	15	F	PD	T38	NA	0.091843833	42.2791243472	NA
1274	27	103	63	21	M	PD	T38	NA	0.1072767767	39.0262042441	NA
1275	28	0	57	0	F	CON	T38	NA	0.1212075148	35.4243584192	NA
1276	29	0	67	0	F	CON	T38	NA	0.1394621706	36.0846	NA
1277	33	0	74	0	M	CON	T38	6.8309955351	0.1322391157	38.0333522638	0.1796054023
1278	34	0	81	0	M	CON	T38	4.287889924	0.1035705736	36.132398653	0.1186716101
1279	35	0	86	0	M	CON	T38	3.7417507315	0.0718130773	40.6030340461	0.0921544613
1280	36	82	75	19	M	PD	T38	NA	0.1057408897	40.6285055808	NA
1281	37	0	70	0	F	CON	T38	NA	0.1619379771	36.6782443725	NA
1282	39	0	81	0	M	CON	T38	NA	0.0967185574	45.9202385643	NA
1283	43	0	70	0	M	CON	T38	12.6454234222	0.1574045305	41.2981969837	0.306197954
1284	44	0	61	0	F	CON	T38	NA	0.1702564774	29.2529580092	NA
1285	50	32	64	8	M	PD	T38	NA	0.0876223624	40.1734273922	NA
1286	51	0	66	0	M	CON	T38	6.3649041648	0.1520792612	32.0313498672	0.1987085837
1287	53	0	71	0	M	CON	T38	6.9342776882	0.1433666332	38.4288869087	0.1804444064
1288	55	0	65	0	M	CON	T38	NA	0.1686753455	34.7215841943	NA
1289	57	0	72	0	M	CON	T38	6.9736708476	0.1640574441	36.851976912	0.1892346471
1290	59	32	82	23	F	PD	T38	NA	0.1080243103	32.982405192	NA
1291	60	0	75	0	M	CON	T38	9.4235396088	0.1928886652	31.2114238992	0.3019259755
1292	61	25	62	16	F	PD	T38	3.6906368014	0.0829278796	38.7903134487	0.095143258
1293	1	45	73	19	M	PD	T39	NA	0.172655398	34.9206440533	NA
1294	4	0	67	0	F	CON	T39	NA	0.1299585498	30.5254389315	NA
1295	5	39	73	16	M	PD	T39	NA	0.1240172171	30.8	NA
1296	6	0	65	0	F	CON	T39	NA	0.1021701587	34.866813437	NA
1297	7	41	76	12	M	PD	T39	NA	0.1510255215	37.1355994147	NA
1298	8	0	65	0	F	CON	T39	NA	0.0943365094	37.7388824229	NA
1299	12	0	73	0	F	CON	T39	NA	0.1247785153	34.1031249707	NA
1300	13	103	68	27	M	PD	T39	NA	0.1021415155	40.5584173984	NA
1301	14	54	78	11	F	PD	T39	NA	0.1630418532	33.677193812	NA
1302	15	0	79	0	M	CON	T39	NA	0.1192565306	34.1924203015	NA
1303	18	51	59	25	M	PD	T39	NA	0.0657216961	46.014644795	NA
1304	19	83	61	12	M	PD	T39	NA	0.0898655692	43.0814011737	NA
1305	22	48	69	6	M	PD	T39	NA	0.1078805113	35.2839100583	NA
1306	23	48	74	11	F	PD	T39	NA	0.093614557	42.5045203831	NA
1307	26	64	78	15	F	PD	T39	NA	0.091843833	42.2791243472	NA
1308	27	103	63	21	M	PD	T39	NA	0.1072767767	39.0262042441	NA
1309	28	0	57	0	F	CON	T39	NA	0.1212075148	35.4243584192	NA
1310	29	0	67	0	F	CON	T39	NA	0.1394621706	36.0846	NA
1311	33	0	74	0	M	CON	T39	7.2801098893	0.1322391157	38.0333522638	0.191413837
1312	34	0	81	0	M	CON	T39	3.3094561487	0.1035705736	36.132398653	0.0915924841
1313	35	0	86	0	M	CON	T39	4.197618268	0.0718130773	40.6030340461	0.1033818868
1314	36	82	75	19	M	PD	T39	NA	0.1057408897	40.6285055808	NA
1315	37	0	70	0	F	CON	T39	NA	0.1619379771	36.6782443725	NA
1316	39	0	81	0	M	CON	T39	NA	0.0967185574	45.9202385643	NA
1317	43	0	70	0	M	CON	T39	11.5109562261	0.1574045305	41.2981969837	0.2787278154
1318	44	0	61	0	F	CON	T39	NA	0.1702564774	29.2529580092	NA
1319	50	32	64	8	M	PD	T39	NA	0.0876223624	40.1734273922	NA
1320	51	0	66	0	M	CON	T39	3.8103362198	0.1520792612	32.0313498672	0.1189564672
1321	53	0	71	0	M	CON	T39	6.2221047709	0.1433666332	38.4288869087	0.1619121778
1322	55	0	65	0	M	CON	T39	NA	0.1686753455	34.7215841943	NA
1323	57	0	72	0	M	CON	T39	NA	0.1640574441	36.851976912	NA
1324	59	32	82	23	F	PD	T39	NA	0.1080243103	32.982405192	NA
1325	60	0	75	0	M	CON	T39	NA	0.1928886652	31.2114238992	NA
1326	61	25	62	16	F	PD	T39	NA	0.0829278796	38.7903134487	NA
1327	1	45	73	19	M	PD	T40	NA	0.172655398	34.9206440533	NA
1328	4	0	67	0	F	CON	T40	NA	0.1299585498	30.5254389315	NA
1329	5	39	73	16	M	PD	T40	NA	0.1240172171	30.8	NA
1330	6	0	65	0	F	CON	T40	NA	0.1021701587	34.866813437	NA
1331	7	41	76	12	M	PD	T40	NA	0.1510255215	37.1355994147	NA
1332	8	0	65	0	F	CON	T40	NA	0.0943365094	37.7388824229	NA
1333	12	0	73	0	F	CON	T40	NA	0.1247785153	34.1031249707	NA
1334	13	103	68	27	M	PD	T40	NA	0.1021415155	40.5584173984	NA
1335	14	54	78	11	F	PD	T40	NA	0.1630418532	33.677193812	NA
1336	15	0	79	0	M	CON	T40	NA	0.1192565306	34.1924203015	NA
1337	18	51	59	25	M	PD	T40	NA	0.0657216961	46.014644795	NA
1338	19	83	61	12	M	PD	T40	NA	0.0898655692	43.0814011737	NA
1339	22	48	69	6	M	PD	T40	NA	0.1078805113	35.2839100583	NA
1340	23	48	74	11	F	PD	T40	NA	0.093614557	42.5045203831	NA
1341	26	64	78	15	F	PD	T40	NA	0.091843833	42.2791243472	NA
1342	27	103	63	21	M	PD	T40	NA	0.1072767767	39.0262042441	NA
1343	28	0	57	0	F	CON	T40	NA	0.1212075148	35.4243584192	NA
1344	29	0	67	0	F	CON	T40	NA	0.1394621706	36.0846	NA
1345	33	0	74	0	M	CON	T40	NA	0.1322391157	38.0333522638	NA
1346	34	0	81	0	M	CON	T40	5.9539902586	0.1035705736	36.132398653	0.1647825907
1347	35	0	86	0	M	CON	T40	3.99274	0.0718130773	40.6030340461	0.0983360011
1348	36	82	75	19	M	PD	T40	NA	0.1057408897	40.6285055808	NA
1349	37	0	70	0	F	CON	T40	NA	0.1619379771	36.6782443725	NA
1350	39	0	81	0	M	CON	T40	NA	0.0967185574	45.9202385643	NA
1351	43	0	70	0	M	CON	T40	11.2989435638	0.1574045305	41.2981969837	0.2735941128
1352	44	0	61	0	F	CON	T40	NA	0.1702564774	29.2529580092	NA
1353	50	32	64	8	M	PD	T40	NA	0.0876223624	40.1734273922	NA
1354	51	0	66	0	M	CON	T40	3.9380040208	0.1520792612	32.0313498672	0.1229421812
1355	53	0	71	0	M	CON	T40	NA	0.1433666332	38.4288869087	NA
1356	55	0	65	0	M	CON	T40	NA	0.1686753455	34.7215841943	NA
1357	57	0	72	0	M	CON	T40	NA	0.1640574441	36.851976912	NA
1358	59	32	82	23	F	PD	T40	NA	0.1080243103	32.982405192	NA
1359	60	0	75	0	M	CON	T40	NA	0.1928886652	31.2114238992	NA
1360	61	25	62	16	F	PD	T40	NA	0.0829278796	38.7903134487	NA
1361	1	45	73	19	M	PD	T41	NA	0.172655398	34.9206440533	NA
1362	4	0	67	0	F	CON	T41	NA	0.1299585498	30.5254389315	NA
1363	5	39	73	16	M	PD	T41	NA	0.1240172171	30.8	NA
1364	6	0	65	0	F	CON	T41	NA	0.1021701587	34.866813437	NA
1365	7	41	76	12	M	PD	T41	NA	0.1510255215	37.1355994147	NA
1366	8	0	65	0	F	CON	T41	NA	0.0943365094	37.7388824229	NA
1367	12	0	73	0	F	CON	T41	NA	0.1247785153	34.1031249707	NA
1368	13	103	68	27	M	PD	T41	NA	0.1021415155	40.5584173984	NA
1369	14	54	78	11	F	PD	T41	NA	0.1630418532	33.677193812	NA
1370	15	0	79	0	M	CON	T41	NA	0.1192565306	34.1924203015	NA
1371	18	51	59	25	M	PD	T41	NA	0.0657216961	46.014644795	NA
1372	19	83	61	12	M	PD	T41	NA	0.0898655692	43.0814011737	NA
1373	22	48	69	6	M	PD	T41	NA	0.1078805113	35.2839100583	NA
1374	23	48	74	11	F	PD	T41	NA	0.093614557	42.5045203831	NA
1375	26	64	78	15	F	PD	T41	NA	0.091843833	42.2791243472	NA
1376	27	103	63	21	M	PD	T41	NA	0.1072767767	39.0262042441	NA
1377	28	0	57	0	F	CON	T41	NA	0.1212075148	35.4243584192	NA
1378	29	0	67	0	F	CON	T41	NA	0.1394621706	36.0846	NA
1379	33	0	74	0	M	CON	T41	NA	0.1322391157	38.0333522638	NA
1380	34	0	81	0	M	CON	T41	4.8501546367	0.1035705736	36.132398653	0.1342328441
1381	35	0	86	0	M	CON	T41	4.4817930075	0.0718130773	40.6030340461	0.1103807416
1382	36	82	75	19	M	PD	T41	NA	0.1057408897	40.6285055808	NA
1383	37	0	70	0	F	CON	T41	NA	0.1619379771	36.6782443725	NA
1384	39	0	81	0	M	CON	T41	NA	0.0967185574	45.9202385643	NA
1385	43	0	70	0	M	CON	T41	9.7174061287	0.1574045305	41.2981969837	0.2352985563
1386	44	0	61	0	F	CON	T41	NA	0.1702564774	29.2529580092	NA
1387	50	32	64	8	M	PD	T41	NA	0.0876223624	40.1734273922	NA
1388	51	0	66	0	M	CON	T41	3.5240240851	0.1520792612	32.0313498672	0.1100179699
1389	53	0	71	0	M	CON	T41	NA	0.1433666332	38.4288869087	NA
1390	55	0	65	0	M	CON	T41	NA	0.1686753455	34.7215841943	NA
1391	57	0	72	0	M	CON	T41	NA	0.1640574441	36.851976912	NA
1392	59	32	82	23	F	PD	T41	NA	0.1080243103	32.982405192	NA
1393	60	0	75	0	M	CON	T41	NA	0.1928886652	31.2114238992	NA
1394	61	25	62	16	F	PD	T41	NA	0.0829278796	38.7903134487	NA
1395	1	45	73	19	M	PD	T42	NA	0.172655398	34.9206440533	NA
1396	4	0	67	0	F	CON	T42	NA	0.1299585498	30.5254389315	NA
1397	5	39	73	16	M	PD	T42	NA	0.1240172171	30.8	NA
1398	6	0	65	0	F	CON	T42	NA	0.1021701587	34.866813437	NA
1399	7	41	76	12	M	PD	T42	NA	0.1510255215	37.1355994147	NA
1400	8	0	65	0	F	CON	T42	NA	0.0943365094	37.7388824229	NA
1401	12	0	73	0	F	CON	T42	NA	0.1247785153	34.1031249707	NA
1402	13	103	68	27	M	PD	T42	NA	0.1021415155	40.5584173984	NA
1403	14	54	78	11	F	PD	T42	NA	0.1630418532	33.677193812	NA
1404	15	0	79	0	M	CON	T42	NA	0.1192565306	34.1924203015	NA
1405	18	51	59	25	M	PD	T42	NA	0.0657216961	46.014644795	NA
1406	19	83	61	12	M	PD	T42	NA	0.0898655692	43.0814011737	NA
1407	22	48	69	6	M	PD	T42	NA	0.1078805113	35.2839100583	NA
1408	23	48	74	11	F	PD	T42	NA	0.093614557	42.5045203831	NA
1409	26	64	78	15	F	PD	T42	NA	0.091843833	42.2791243472	NA
1410	27	103	63	21	M	PD	T42	NA	0.1072767767	39.0262042441	NA
1411	28	0	57	0	F	CON	T42	NA	0.1212075148	35.4243584192	NA
1412	29	0	67	0	F	CON	T42	NA	0.1394621706	36.0846	NA
1413	33	0	74	0	M	CON	T42	NA	0.1322391157	38.0333522638	NA
1414	34	0	81	0	M	CON	T42	4.3169433631	0.1035705736	36.132398653	0.1194756928
1415	35	0	86	0	M	CON	T42	3.96319	0.0718130773	40.6030340461	0.097608223
1416	36	82	75	19	M	PD	T42	NA	0.1057408897	40.6285055808	NA
1417	37	0	70	0	F	CON	T42	NA	0.1619379771	36.6782443725	NA
1418	39	0	81	0	M	CON	T42	NA	0.0967185574	45.9202385643	NA
1419	43	0	70	0	M	CON	T42	8.5022305859	0.1574045305	41.2981969837	0.2058741351
1420	44	0	61	0	F	CON	T42	NA	0.1702564774	29.2529580092	NA
1421	50	32	64	8	M	PD	T42	NA	0.0876223624	40.1734273922	NA
1422	51	0	66	0	M	CON	T42	3.8534241746	0.1520792612	32.0313498672	0.1203016479
1423	53	0	71	0	M	CON	T42	NA	0.1433666332	38.4288869087	NA
1424	55	0	65	0	M	CON	T42	NA	0.1686753455	34.7215841943	NA
1425	57	0	72	0	M	CON	T42	NA	0.1640574441	36.851976912	NA
1426	59	32	82	23	F	PD	T42	NA	0.1080243103	32.982405192	NA
1427	60	0	75	0	M	CON	T42	NA	0.1928886652	31.2114238992	NA
1428	61	25	62	16	F	PD	T42	NA	0.0829278796	38.7903134487	NA
1429	1	45	73	19	M	PD	T43	NA	0.172655398	34.9206440533	NA
1430	4	0	67	0	F	CON	T43	NA	0.1299585498	30.5254389315	NA
1431	5	39	73	16	M	PD	T43	NA	0.1240172171	30.8	NA
1432	6	0	65	0	F	CON	T43	NA	0.1021701587	34.866813437	NA
1433	7	41	76	12	M	PD	T43	NA	0.1510255215	37.1355994147	NA
1434	8	0	65	0	F	CON	T43	NA	0.0943365094	37.7388824229	NA
1435	12	0	73	0	F	CON	T43	NA	0.1247785153	34.1031249707	NA
1436	13	103	68	27	M	PD	T43	NA	0.1021415155	40.5584173984	NA
1437	14	54	78	11	F	PD	T43	NA	0.1630418532	33.677193812	NA
1438	15	0	79	0	M	CON	T43	NA	0.1192565306	34.1924203015	NA
1439	18	51	59	25	M	PD	T43	NA	0.0657216961	46.014644795	NA
1440	19	83	61	12	M	PD	T43	NA	0.0898655692	43.0814011737	NA
1441	22	48	69	6	M	PD	T43	NA	0.1078805113	35.2839100583	NA
1442	23	48	74	11	F	PD	T43	NA	0.093614557	42.5045203831	NA
1443	26	64	78	15	F	PD	T43	NA	0.091843833	42.2791243472	NA
1444	27	103	63	21	M	PD	T43	NA	0.1072767767	39.0262042441	NA
1445	28	0	57	0	F	CON	T43	NA	0.1212075148	35.4243584192	NA
1446	29	0	67	0	F	CON	T43	NA	0.1394621706	36.0846	NA
1447	33	0	74	0	M	CON	T43	NA	0.1322391157	38.0333522638	NA
1448	34	0	81	0	M	CON	T43	5.6458834561	0.1035705736	36.132398653	0.1562554291
1449	35	0	86	0	M	CON	T43	3.8808738218	0.0718130773	40.6030340461	0.0955808824
1450	36	82	75	19	M	PD	T43	NA	0.1057408897	40.6285055808	NA
1451	37	0	70	0	F	CON	T43	NA	0.1619379771	36.6782443725	NA
1452	39	0	81	0	M	CON	T43	NA	0.0967185574	45.9202385643	NA
1453	43	0	70	0	M	CON	T43	9.0674829422	0.1574045305	41.2981969837	0.2195612304
1454	44	0	61	0	F	CON	T43	NA	0.1702564774	29.2529580092	NA
1455	50	32	64	8	M	PD	T43	NA	0.0876223624	40.1734273922	NA
1456	51	0	66	0	M	CON	T43	6.0839665443	0.1520792612	32.0313498672	0.1899378755
1457	53	0	71	0	M	CON	T43	NA	0.1433666332	38.4288869087	NA
1458	55	0	65	0	M	CON	T43	NA	0.1686753455	34.7215841943	NA
1459	57	0	72	0	M	CON	T43	NA	0.1640574441	36.851976912	NA
1460	59	32	82	23	F	PD	T43	NA	0.1080243103	32.982405192	NA
1461	60	0	75	0	M	CON	T43	NA	0.1928886652	31.2114238992	NA
1462	61	25	62	16	F	PD	T43	NA	0.0829278796	38.7903134487	NA
1463	1	45	73	19	M	PD	T44	NA	0.172655398	34.9206440533	NA
1464	4	0	67	0	F	CON	T44	NA	0.1299585498	30.5254389315	NA
1465	5	39	73	16	M	PD	T44	NA	0.1240172171	30.8	NA
1466	6	0	65	0	F	CON	T44	NA	0.1021701587	34.866813437	NA
1467	7	41	76	12	M	PD	T44	NA	0.1510255215	37.1355994147	NA
1468	8	0	65	0	F	CON	T44	NA	0.0943365094	37.7388824229	NA
1469	12	0	73	0	F	CON	T44	NA	0.1247785153	34.1031249707	NA
1470	13	103	68	27	M	PD	T44	NA	0.1021415155	40.5584173984	NA
1471	14	54	78	11	F	PD	T44	NA	0.1630418532	33.677193812	NA
1472	15	0	79	0	M	CON	T44	NA	0.1192565306	34.1924203015	NA
1473	18	51	59	25	M	PD	T44	NA	0.0657216961	46.014644795	NA
1474	19	83	61	12	M	PD	T44	NA	0.0898655692	43.0814011737	NA
1475	22	48	69	6	M	PD	T44	NA	0.1078805113	35.2839100583	NA
1476	23	48	74	11	F	PD	T44	NA	0.093614557	42.5045203831	NA
1477	26	64	78	15	F	PD	T44	NA	0.091843833	42.2791243472	NA
1478	27	103	63	21	M	PD	T44	NA	0.1072767767	39.0262042441	NA
1479	28	0	57	0	F	CON	T44	NA	0.1212075148	35.4243584192	NA
1480	29	0	67	0	F	CON	T44	NA	0.1394621706	36.0846	NA
1481	33	0	74	0	M	CON	T44	NA	0.1322391157	38.0333522638	NA
1482	34	0	81	0	M	CON	T44	4.5952693066	0.1035705736	36.132398653	0.1271786396
1483	35	0	86	0	M	CON	T44	2.97737	0.0718130773	40.6030340461	0.0733287566
1484	36	82	75	19	M	PD	T44	NA	0.1057408897	40.6285055808	NA
1485	37	0	70	0	F	CON	T44	NA	0.1619379771	36.6782443725	NA
1486	39	0	81	0	M	CON	T44	NA	0.0967185574	45.9202385643	NA
1487	43	0	70	0	M	CON	T44	8.8737158974	0.1574045305	41.2981969837	0.2148693295
1488	44	0	61	0	F	CON	T44	NA	0.1702564774	29.2529580092	NA
1489	50	32	64	8	M	PD	T44	NA	0.0876223624	40.1734273922	NA
1490	51	0	66	0	M	CON	T44	7.7440394215	0.1520792612	32.0313498672	0.2417643794
1491	53	0	71	0	M	CON	T44	NA	0.1433666332	38.4288869087	NA
1492	55	0	65	0	M	CON	T44	NA	0.1686753455	34.7215841943	NA
1493	57	0	72	0	M	CON	T44	NA	0.1640574441	36.851976912	NA
1494	59	32	82	23	F	PD	T44	NA	0.1080243103	32.982405192	NA
1495	60	0	75	0	M	CON	T44	NA	0.1928886652	31.2114238992	NA
1496	61	25	62	16	F	PD	T44	NA	0.0829278796	38.7903134487	NA
1497	1	45	73	19	M	PD	T45	NA	0.172655398	34.9206440533	NA
1498	4	0	67	0	F	CON	T45	NA	0.1299585498	30.5254389315	NA
1499	5	39	73	16	M	PD	T45	NA	0.1240172171	30.8	NA
1500	6	0	65	0	F	CON	T45	NA	0.1021701587	34.866813437	NA
1501	7	41	76	12	M	PD	T45	NA	0.1510255215	37.1355994147	NA
1502	8	0	65	0	F	CON	T45	NA	0.0943365094	37.7388824229	NA
1503	12	0	73	0	F	CON	T45	NA	0.1247785153	34.1031249707	NA
1504	13	103	68	27	M	PD	T45	NA	0.1021415155	40.5584173984	NA
1505	14	54	78	11	F	PD	T45	NA	0.1630418532	33.677193812	NA
1506	15	0	79	0	M	CON	T45	NA	0.1192565306	34.1924203015	NA
1507	18	51	59	25	M	PD	T45	NA	0.0657216961	46.014644795	NA
1508	19	83	61	12	M	PD	T45	NA	0.0898655692	43.0814011737	NA
1509	22	48	69	6	M	PD	T45	NA	0.1078805113	35.2839100583	NA
1510	23	48	74	11	F	PD	T45	NA	0.093614557	42.5045203831	NA
1511	26	64	78	15	F	PD	T45	NA	0.091843833	42.2791243472	NA
1512	27	103	63	21	M	PD	T45	NA	0.1072767767	39.0262042441	NA
1513	28	0	57	0	F	CON	T45	NA	0.1212075148	35.4243584192	NA
1514	29	0	67	0	F	CON	T45	NA	0.1394621706	36.0846	NA
1515	33	0	74	0	M	CON	T45	NA	0.1322391157	38.0333522638	NA
1516	34	0	81	0	M	CON	T45	4.8758588987	0.1035705736	36.132398653	0.1349442351
1517	35	0	86	0	M	CON	T45	3.2276989106	0.0718130773	40.6030340461	0.0794940326
1518	36	82	75	19	M	PD	T45	NA	0.1057408897	40.6285055808	NA
1519	37	0	70	0	F	CON	T45	NA	0.1619379771	36.6782443725	NA
1520	39	0	81	0	M	CON	T45	NA	0.0967185574	45.9202385643	NA
1521	43	0	70	0	M	CON	T45	11.4018852801	0.1574045305	41.2981969837	0.2760867571
1522	44	0	61	0	F	CON	T45	NA	0.1702564774	29.2529580092	NA
1523	50	32	64	8	M	PD	T45	NA	0.0876223624	40.1734273922	NA
1524	51	0	66	0	M	CON	T45	5.4315103943	0.1520792612	32.0313498672	0.1695685763
1525	53	0	71	0	M	CON	T45	NA	0.1433666332	38.4288869087	NA
1526	55	0	65	0	M	CON	T45	NA	0.1686753455	34.7215841943	NA
1527	57	0	72	0	M	CON	T45	NA	0.1640574441	36.851976912	NA
1528	59	32	82	23	F	PD	T45	NA	0.1080243103	32.982405192	NA
1529	60	0	75	0	M	CON	T45	NA	0.1928886652	31.2114238992	NA
1530	61	25	62	16	F	PD	T45	NA	0.0829278796	38.7903134487	NA
1531	1	45	73	19	M	PD	T46	NA	0.172655398	34.9206440533	NA
1532	4	0	67	0	F	CON	T46	NA	0.1299585498	30.5254389315	NA
1533	5	39	73	16	M	PD	T46	NA	0.1240172171	30.8	NA
1534	6	0	65	0	F	CON	T46	NA	0.1021701587	34.866813437	NA
1535	7	41	76	12	M	PD	T46	NA	0.1510255215	37.1355994147	NA
1536	8	0	65	0	F	CON	T46	NA	0.0943365094	37.7388824229	NA
1537	12	0	73	0	F	CON	T46	NA	0.1247785153	34.1031249707	NA
1538	13	103	68	27	M	PD	T46	NA	0.1021415155	40.5584173984	NA
1539	14	54	78	11	F	PD	T46	NA	0.1630418532	33.677193812	NA
1540	15	0	79	0	M	CON	T46	NA	0.1192565306	34.1924203015	NA
1541	18	51	59	25	M	PD	T46	NA	0.0657216961	46.014644795	NA
1542	19	83	61	12	M	PD	T46	NA	0.0898655692	43.0814011737	NA
1543	22	48	69	6	M	PD	T46	NA	0.1078805113	35.2839100583	NA
1544	23	48	74	11	F	PD	T46	NA	0.093614557	42.5045203831	NA
1545	26	64	78	15	F	PD	T46	NA	0.091843833	42.2791243472	NA
1546	27	103	63	21	M	PD	T46	NA	0.1072767767	39.0262042441	NA
1547	28	0	57	0	F	CON	T46	NA	0.1212075148	35.4243584192	NA
1548	29	0	67	0	F	CON	T46	NA	0.1394621706	36.0846	NA
1549	33	0	74	0	M	CON	T46	NA	0.1322391157	38.0333522638	NA
1550	34	0	81	0	M	CON	T46	3.4896991274	0.1035705736	36.132398653	0.0965808874
1551	35	0	86	0	M	CON	T46	4.5686449031	0.0718130773	40.6030340461	0.112519791
1552	36	82	75	19	M	PD	T46	NA	0.1057408897	40.6285055808	NA
1553	37	0	70	0	F	CON	T46	NA	0.1619379771	36.6782443725	NA
1554	39	0	81	0	M	CON	T46	NA	0.0967185574	45.9202385643	NA
1555	43	0	70	0	M	CON	T46	10.5859809077	0.1574045305	41.2981969837	0.2563303408
1556	44	0	61	0	F	CON	T46	NA	0.1702564774	29.2529580092	NA
1557	50	32	64	8	M	PD	T46	NA	0.0876223624	40.1734273922	NA
1558	51	0	66	0	M	CON	T46	6.9751064412	0.1520792612	32.0313498672	0.2177587417
1559	53	0	71	0	M	CON	T46	NA	0.1433666332	38.4288869087	NA
1560	55	0	65	0	M	CON	T46	NA	0.1686753455	34.7215841943	NA
1561	57	0	72	0	M	CON	T46	NA	0.1640574441	36.851976912	NA
1562	59	32	82	23	F	PD	T46	NA	0.1080243103	32.982405192	NA
1563	60	0	75	0	M	CON	T46	NA	0.1928886652	31.2114238992	NA
1564	61	25	62	16	F	PD	T46	NA	0.0829278796	38.7903134487	NA
1565	1	45	73	19	M	PD	T47	NA	0.172655398	34.9206440533	NA
1566	4	0	67	0	F	CON	T47	NA	0.1299585498	30.5254389315	NA
1567	5	39	73	16	M	PD	T47	NA	0.1240172171	30.8	NA
1568	6	0	65	0	F	CON	T47	NA	0.1021701587	34.866813437	NA
1569	7	41	76	12	M	PD	T47	NA	0.1510255215	37.1355994147	NA
1570	8	0	65	0	F	CON	T47	NA	0.0943365094	37.7388824229	NA
1571	12	0	73	0	F	CON	T47	NA	0.1247785153	34.1031249707	NA
1572	13	103	68	27	M	PD	T47	NA	0.1021415155	40.5584173984	NA
1573	14	54	78	11	F	PD	T47	NA	0.1630418532	33.677193812	NA
1574	15	0	79	0	M	CON	T47	NA	0.1192565306	34.1924203015	NA
1575	18	51	59	25	M	PD	T47	NA	0.0657216961	46.014644795	NA
1576	19	83	61	12	M	PD	T47	NA	0.0898655692	43.0814011737	NA
1577	22	48	69	6	M	PD	T47	NA	0.1078805113	35.2839100583	NA
1578	23	48	74	11	F	PD	T47	NA	0.093614557	42.5045203831	NA
1579	26	64	78	15	F	PD	T47	NA	0.091843833	42.2791243472	NA
1580	27	103	63	21	M	PD	T47	NA	0.1072767767	39.0262042441	NA
1581	28	0	57	0	F	CON	T47	NA	0.1212075148	35.4243584192	NA
1582	29	0	67	0	F	CON	T47	NA	0.1394621706	36.0846	NA
1583	33	0	74	0	M	CON	T47	NA	0.1322391157	38.0333522638	NA
1584	34	0	81	0	M	CON	T47	4.8974483152	0.1035705736	36.132398653	0.1355417436
1585	35	0	86	0	M	CON	T47	3.8339446438	0.0718130773	40.6030340461	0.0944250777
1586	36	82	75	19	M	PD	T47	NA	0.1057408897	40.6285055808	NA
1587	37	0	70	0	F	CON	T47	NA	0.1619379771	36.6782443725	NA
1588	39	0	81	0	M	CON	T47	NA	0.0967185574	45.9202385643	NA
1589	43	0	70	0	M	CON	T47	20.9299304964	0.1574045305	41.2981969837	0.5068001033
1590	44	0	61	0	F	CON	T47	NA	0.1702564774	29.2529580092	NA
1591	50	32	64	8	M	PD	T47	NA	0.0876223624	40.1734273922	NA
1592	51	0	66	0	M	CON	T47	3.7338635072	0.1520792612	32.0313498672	0.1165690339
1593	53	0	71	0	M	CON	T47	NA	0.1433666332	38.4288869087	NA
1594	55	0	65	0	M	CON	T47	NA	0.1686753455	34.7215841943	NA
1595	57	0	72	0	M	CON	T47	NA	0.1640574441	36.851976912	NA
1596	59	32	82	23	F	PD	T47	NA	0.1080243103	32.982405192	NA
1597	60	0	75	0	M	CON	T47	NA	0.1928886652	31.2114238992	NA
1598	61	25	62	16	F	PD	T47	NA	0.0829278796	38.7903134487	NA
1599	1	45	73	19	M	PD	T48	NA	0.172655398	34.9206440533	NA
1600	4	0	67	0	F	CON	T48	NA	0.1299585498	30.5254389315	NA
1601	5	39	73	16	M	PD	T48	NA	0.1240172171	30.8	NA
1602	6	0	65	0	F	CON	T48	NA	0.1021701587	34.866813437	NA
1603	7	41	76	12	M	PD	T48	NA	0.1510255215	37.1355994147	NA
1604	8	0	65	0	F	CON	T48	NA	0.0943365094	37.7388824229	NA
1605	12	0	73	0	F	CON	T48	NA	0.1247785153	34.1031249707	NA
1606	13	103	68	27	M	PD	T48	NA	0.1021415155	40.5584173984	NA
1607	14	54	78	11	F	PD	T48	NA	0.1630418532	33.677193812	NA
1608	15	0	79	0	M	CON	T48	NA	0.1192565306	34.1924203015	NA
1609	18	51	59	25	M	PD	T48	NA	0.0657216961	46.014644795	NA
1610	19	83	61	12	M	PD	T48	NA	0.0898655692	43.0814011737	NA
1611	22	48	69	6	M	PD	T48	NA	0.1078805113	35.2839100583	NA
1612	23	48	74	11	F	PD	T48	NA	0.093614557	42.5045203831	NA
1613	26	64	78	15	F	PD	T48	NA	0.091843833	42.2791243472	NA
1614	27	103	63	21	M	PD	T48	NA	0.1072767767	39.0262042441	NA
1615	28	0	57	0	F	CON	T48	NA	0.1212075148	35.4243584192	NA
1616	29	0	67	0	F	CON	T48	NA	0.1394621706	36.0846	NA
1617	33	0	74	0	M	CON	T48	NA	0.1322391157	38.0333522638	NA
1618	34	0	81	0	M	CON	T48	NA	0.1035705736	36.132398653	NA
1619	35	0	86	0	M	CON	T48	4.22263	0.0718130773	40.6030340461	0.1039978932
1620	36	82	75	19	M	PD	T48	NA	0.1057408897	40.6285055808	NA
1621	37	0	70	0	F	CON	T48	NA	0.1619379771	36.6782443725	NA
1622	39	0	81	0	M	CON	T48	NA	0.0967185574	45.9202385643	NA
1623	43	0	70	0	M	CON	T48	16.6013210264	0.1574045305	41.2981969837	0.4019865815
1624	44	0	61	0	F	CON	T48	NA	0.1702564774	29.2529580092	NA
1625	50	32	64	8	M	PD	T48	NA	0.0876223624	40.1734273922	NA
1626	51	0	66	0	M	CON	T48	5.0270938786	0.1520792612	32.0313498672	0.1569429293
1627	53	0	71	0	M	CON	T48	NA	0.1433666332	38.4288869087	NA
1628	55	0	65	0	M	CON	T48	NA	0.1686753455	34.7215841943	NA
1629	57	0	72	0	M	CON	T48	NA	0.1640574441	36.851976912	NA
1630	59	32	82	23	F	PD	T48	NA	0.1080243103	32.982405192	NA
1631	60	0	75	0	M	CON	T48	NA	0.1928886652	31.2114238992	NA
1632	61	25	62	16	F	PD	T48	NA	0.0829278796	38.7903134487	NA
1633	1	45	73	19	M	PD	T49	NA	0.172655398	34.9206440533	NA
1634	4	0	67	0	F	CON	T49	NA	0.1299585498	30.5254389315	NA
1635	5	39	73	16	M	PD	T49	NA	0.1240172171	30.8	NA
1636	6	0	65	0	F	CON	T49	NA	0.1021701587	34.866813437	NA
1637	7	41	76	12	M	PD	T49	NA	0.1510255215	37.1355994147	NA
1638	8	0	65	0	F	CON	T49	NA	0.0943365094	37.7388824229	NA
1639	12	0	73	0	F	CON	T49	NA	0.1247785153	34.1031249707	NA
1640	13	103	68	27	M	PD	T49	NA	0.1021415155	40.5584173984	NA
1641	14	54	78	11	F	PD	T49	NA	0.1630418532	33.677193812	NA
1642	15	0	79	0	M	CON	T49	NA	0.1192565306	34.1924203015	NA
1643	18	51	59	25	M	PD	T49	NA	0.0657216961	46.014644795	NA
1644	19	83	61	12	M	PD	T49	NA	0.0898655692	43.0814011737	NA
1645	22	48	69	6	M	PD	T49	NA	0.1078805113	35.2839100583	NA
1646	23	48	74	11	F	PD	T49	NA	0.093614557	42.5045203831	NA
1647	26	64	78	15	F	PD	T49	NA	0.091843833	42.2791243472	NA
1648	27	103	63	21	M	PD	T49	NA	0.1072767767	39.0262042441	NA
1649	28	0	57	0	F	CON	T49	NA	0.1212075148	35.4243584192	NA
1650	29	0	67	0	F	CON	T49	NA	0.1394621706	36.0846	NA
1651	33	0	74	0	M	CON	T49	NA	0.1322391157	38.0333522638	NA
1652	34	0	81	0	M	CON	T49	NA	0.1035705736	36.132398653	NA
1653	35	0	86	0	M	CON	T49	3.9448866262	0.0718130773	40.6030340461	0.0971574346
1654	36	82	75	19	M	PD	T49	NA	0.1057408897	40.6285055808	NA
1655	37	0	70	0	F	CON	T49	NA	0.1619379771	36.6782443725	NA
1656	39	0	81	0	M	CON	T49	NA	0.0967185574	45.9202385643	NA
1657	43	0	70	0	M	CON	T49	NA	0.1574045305	41.2981969837	NA
1658	44	0	61	0	F	CON	T49	NA	0.1702564774	29.2529580092	NA
1659	50	32	64	8	M	PD	T49	NA	0.0876223624	40.1734273922	NA
1660	51	0	66	0	M	CON	T49	6.7992431232	0.1520792612	32.0313498672	0.2122683918
1661	53	0	71	0	M	CON	T49	NA	0.1433666332	38.4288869087	NA
1662	55	0	65	0	M	CON	T49	NA	0.1686753455	34.7215841943	NA
1663	57	0	72	0	M	CON	T49	NA	0.1640574441	36.851976912	NA
1664	59	32	82	23	F	PD	T49	NA	0.1080243103	32.982405192	NA
1665	60	0	75	0	M	CON	T49	NA	0.1928886652	31.2114238992	NA
1666	61	25	62	16	F	PD	T49	NA	0.0829278796	38.7903134487	NA
